# Supplementary material for: Phylogeny and Biogeographic History of Parnassius Butterflies (Papilionidae: Parnassiinae) Reveal Their Origin and Deep Diversification in West China
Source: Insects. 2022 Apr 23;13(5):406. doi: 10.3390/insects13050406 (PMC9142892; doi:10.3390/insects13050406)
Supplement: Supplementary file 1 [file insects-13-00406-s001.zip]

Archive with 4 entries (4 files):
- Supplementary-Figure-S1.pdf
- Supplementary-File-S1.fas
- Supplementary-File-S2.fas
- Supplementary-Table-S1-S3.xlsx
