# Supplementary material for: Phylogeny and Biogeographic History of Parnassius Butterflies (Papilionidae: Parnassiinae) Reveal Their Origin and Deep Diversification in West China
Source: Insects. 2022 Apr 23;13(5):406. doi: 10.3390/insects13050406 (PMC9142892; doi:10.3390/insects13050406)
Supplement: Supplementary file 1 [file insects-13-00406-s001.zip › Supplementary-File-S1.fas]

Supplementary File 1: 134 concatenated mitochondrial segments (COI, ND1 and ND5) of 45 Parnassius and 4 outgroup species. 

>Luehdorfia_chinensis
TGAGCTGGTATAGTAGGTACTTCTCTTAGTTTACTAATTCGTACTGAATTAGGTAATCCT
GGATCTTTAATTGGTGATGATCAAATTTATAATACTATTGTTACAGCTCATGCTTTTATT
ATAATTTTTTTTATAGTTATACCAATTATAATTGGTGGATTTGGAAATTGATTAGTACCT
CTAATATTAGGAGCCCCTGATATAGCTTTCCCCCGAATAAATAATATAAGATTTTGATTA
TTACCCCCCTCTTTAACTTTATTAATTTCAAGAAGAATTGTAGAAAATGGAGCAGGAACA
GGATGAACAGTTTATCCTCCTCTTTCCTCTAATATTGCTCATAGAGGAAGCTCAGTAGAT
TTAGCTATTTTTTCTTTACACTTAGCTGGAATTTCTTCAATTCTAGGTGCTATTAATTTT
ATTACTACAATTATTAATATACGAATTAATAATATATCCTTTGATCAAATACCATTATTT
GTATGAGCTGTAGGAATTACAGCTTTATTATTATTATTATCATTACCAGTATTAGCTGGT
GCAATTACTATACTATTAACTGATCGAAATTTAAATACTTCTTTTTTTGATCCAGCTGGA
AAGGGTCCTAATAAGGTAGGGATTATTGGGATTTTACAACCATTTTCTGATGCTATTAAA
TTATTTTCTAAAGAACAAGTTTTTCCTAATTATTCTAATTATTCATCTTATTACATATCT
CCAATTATTGGATTTATTTTATCATTAATATTATGAATATTAATTCCCTATTATTTTAAT
ATAATTAGATTTAATTTAGGAATTTTATTTTTTTTATGTTGTATTAGATTAGGGGTATAT
ACAGTAATAATTTTTGGTTGAGCATCTAATTCTAATTATTTTTTATTAGGGGGTTTACGA
GCTGTAGCTCAAACTATTTTTTATGAAGTTAGATTAGCTTTAATTATATTATCTAGAATT
TTAATAATTATGGATTTTAATTTAATAAAATTTATAATTTATCAAGAGATAGTATGATTT
TTTTTTTTAATAATACCATTAAGATTATGTTGAGGAGTATATTTATTAATTCGTTTTAAT
TTTATGTTAATTGATATATTTTTTATAAAAATTTTATTATTATTATCAGGTTTAACTATA
ATAATAGCTGGAGTTTCTGCTAATTATGAATTTGATTTAAAAAAAATTATTGCTTTATCT
ACTTTAAGTCAATTGGGTTTAATAATAAGAATTTTAAGGATAGGTTTATTTGATTTAGCT
TTTTTTCATTTATTAACTCATGCTATATTTAAGGCTTTATTATTTATATGTTCAGGAGTT
ATTATTCATATAATAAATGATATTCAAGATATTCGGTTTATAGGGGGAATTAATTTGTAT
ATTCCTTTAACTTCTTTATGTATAAATATTTCTAATTTAGCTTTATGTGGTATTCCTTAT
TTGGCTGGATTTTATTCTAAGGATTTAATTTTAGAAATAGTTAGAATAAGAAATTTAAAT
ATAATAATTTTTTTTTTATATTATTTTTCAACTGGATTAACTATATTTTATACTATTCGT
TTATTAATATATTTGATAATTAATGATTATAATTTATTGACAATTTATAATTTATATGAT
GAGGATTATATTATATTAAAAAGAATATTTATATTATTATTAATAAGATTAATTACTGGA
AGATTTTTAATATGATTAATTTTTAGTTATCCTTATATGATTTATTTACCTTTTAATTTA
AAAATATTAGTTATTTATGTTAGAATAATAGGTTTATTTATAGGATATTTAATTAGAAAT
ATA
>Luehdorfia_taibai
TGAGCTGGTATAGTAGGTACTTCTCTTAGTTTACTAATTCGTACTGAATTAGGTAATCCT
GGATCTTTAATTGGTGATGATCAAATTTATAACACTATTGTTACAGCTCATGCTTTTATT
ATAATTTTTTTTATAGTTATACCAATTATAATTGGTGGATTTGGAAATTGATTAGTACCT
TTAATATTAGGAGCTCCTGATATAGCTTTCCCCCGAATAAATAATATAAGATTTTGATTA
TTACCCCCCTCTTTAACTTTACTAATTTCAAGAAGAATTGTAGAAAACGGAGCAGGAACA
GGATGAACAGTTTATCCCCCTCTTTCCTCTAATATTGCTCATAGAGGAAGCTCAGTAGAT
TTAGCTATTTTTTCTTTACACTTAGCTGGAATTTCCTCAATCCTAGGTGCTATTAACTTT
ATTACTACAATTATTAACATACGAATTAATAATATATCCTTTGATCAAATACCTTTATTT
GTATGAGCTGTAGGAATTACAGCTTTATTATTATTATTATCATTACCAGTATTAGCTGGT
GCAATTACTATACTATTAACTGATCGAAATTTAAATACTTCTTTTTTTGACCCAGCTGGA
AAGGGTCCTAATAAGGTAGGGATTATAGGGATTTTACAACCATTTTCTGATGCTATTAAA
TTATTTTCTAAAGAACAAGTTTTTCCTAATTATTCTAATTATTCATCTTATTATATATCT
CCAATTATTGGATTTATTTTATCATTAATATTATGAATATTAATTCCCTATTATTTTAAT
ATAATTAGATTTAATTTAGGAATTTTATTTTTTTTATGTTGTACTAGGTTAGGAGTATAT
ACAGTAATAATTTCTGGTTGATCATCTAATTCTAATTATTCTTTATTAGGGGGCTTACGA
GCTGTAGCTCAAACTATTTCTTATGAAGTTAGATTAGCTTTAATTATATTATCTAGAATT
TTAATAATTATGGATTTTAATTTAATAAAATTTATAATTTATCAAGAGATAATATGATTT
TTTTTTTTAATAATACCATTAAGATTATGTTGAGGAGTATATTTATTAATTCGTTTTAAT
TTTATATTAATTGATATATTTTTTTTAAAAATTTTATTATTATTATCAGGTTTAACTATA
ATAATAGCTGGAGTTTCTGCTATTTATGAATTTGATTTAAAAAAAATTATTGCTTTATCT
ACTTTAAGTCAATTGGGTTTAATAATAAGAATTTTAAGGATAGGTTTATCTGATTTAGCT
TTTTTTCATTTATTAACTCATGCTATATTTAAGGCTTTATTATTTATATGTTCAGGAGTT
ATTATTCATATAATAAATGATATTCAAGATATTCGGTTTATAGGGGGAATTAATTTATAT
ATTCCTTTAACTTCTTTATGCATAAATATTTCTAATTTAGCTTTATGTGGTATTCCTTAT
TTAGCTGGATTTTATTCTAAGGATTTAATTTTAGAAATAGTTAGAATAAGAAATTTAAAT
ATAATAATTTTTTTTTTATATTATTTTTCAACTGGATTAACTATATTTTATACTATTCGT
TTATTAATATATTTGATAATTAATGATTATAATTTATTAACAATTTATAATTTATATGAT
GAGGATTATATTATATTAAAAAGAATATTTATATTATTATTAATAAGATTAATTACTGGA
AGATTTTTAATATGATTAATTTTTAGTTATCCTTATATGATTTATTTACCTTTTAATTTA
AAAATATTAGTTATTTATGTTAGAATAATAGGTTTATTTATAGGATATTTAATTAGAAAT
ATA
>Sericinus_montela
TGAGCAGGAATAATAGGAACCTCTTTAAGATTATTAATTCGAACTGAATTAGGAAATCCA
GGTTCTTTAATTGGAGATGATCAAATTTATAATACTATTGTTACAGCTCATGCTTTTATT
ATAATTTTTTTTATAGTTATACCTATTATAATTGGAGGATTTGGTAATTGATTAGTACCT
CTAATATTAGGAGCCCCTGATATAGCTTTCCCCCGTATAAATAATATAAGATTTTGATTG
TTACCACCTTCTTTAACTTTATTAATTTCGAGAAGAATTGTAGAAAATGGTGCAGGTACA
GGATGAACCGTTTACCCCCCTCTTTCTTCTAATATTGCTCATAGAGGAAGATCTGTTGAT
TTAGCTATTTTTTCTCTTCACTTAGCAGGTATTTCTTCAATTTTAGGAGCTATTAATTTT
ATTACCACAATTATTAATATACGAATTAATAATATATCATTTGATCAAATACCTTTATTT
GTTTGAGCTGTAGGTATTACAGCATTATTATTATTATTATCTTTACCTGTTTTAGCAGGA
GCTATTACTATACTTCTAACAGATCGAAATTTAAACACTTCATTTTTTGATCCAGCCGGA
AAAGGTCCTAATAAATTGGGATATATTGGAATTTTACAGCCTTTTTCTGATGCTATTAAG
TTATTTACTAAGGAACAAATTTTTTTAAATTATTCAAATTATATGTGTTATTATATATCT
CCTATAATTAGATTTATATTATCTTTAATAATTTGAATGTTAATTCCTTATTATTTTAAT
ATGATAAGATTTAATTTAGGGGTTTTATTTTTTTTATGTTGTACTAGATTAGGTGTATAT
ACTGTTATAATTGCTGGTTGATCATCAAATTCTAATTATTCTTTATTGGGGGGGTTACGA
GCTGTAGCTCAGACAATTTCTTATGAAGTAAGATTAGCATTGATTATAATATCTAGAATT
TTATTAATTATAAATTTTAATTTGGTTAATTTTTATATTTATCAAGAATTAGTTTGATTT
TTTTTTTTAATGTTACCTTTAAGATTATGTTGAGGGGTATATTTATTAATTCGATTTAAT
TTAATATTAATAGATATATTTTTTTTAAAAATTTTATTATTATTATCAGGTTTAACAATA
TTTATAGCAGGAATTTCGGCTAATTATGAATTTGATTTAAAAAAAATTATTGCTTTATCA
ACTTTAAGACAATTAGGGTTAATAATAAGAATTTTAAGTATGGGATTATCTGATTTAGCT
TTTTTTCATTTATTAACTCACGCTATATTTAAAGCTTTATTGTTTATATGTGCTGGGGTT
ATTATTCATATAATAAATGATATTCAAGATATTCGTTTTATAGGAGGGATTAGATTATAT
ATTCCTTTAACTTCTTTATGTTTAAATATTTCTAATTTAGCTTTGTGTGGTATTCCCTTT
TTATCAGGGTTTTATTCTAAGGATTTAATTTTAGAGATAGTTAGAATAAGAAATTTAAAT
TGAATGATTTTTTTATTATACTATATTTCTACTGGATTAACAATATTTTATACTATTCGT
ATATTAATATATTTAATAATTAGTGATTATAATTTATTATCAGTTTATAAATTATATGAT
GAAGATTATATTATATTGAAAAGAATATTTTTATTATTATTTATAAGATTAATTTCAGGA
AGATTTTTAATATGAATAATTTTTAATTATCCATATATAATTTATTTACCTATAAATATA
AAAATAATAGTAATTTATGTTAGATTAATAGGTTTATTTATAGGTTATTTAATTAGAAAT
ATA
>H1_acd
TGAGCAGGAATAGTAGGAACTTCTTTAAGATTATTAATTCGTACTGAATTAGGTAACCCT
GGATCTTTAATTGGAGATGATCAAATTTACAATACTATTGTAACAGCTCATGCTTTCATT
ATAATTTTTTTTATAGTTATACCTATCATAATTGGAGGATTTGGAAATTGATTAATCCCT
TTAATATTAGGAGCTCCAGATATAGCCTTCCCCCGAATAAATAACATAAGATTTTGATTA
TTACCCCCCTCTCTAACTTTATTAATTTCTAGAAGAATTGTTGAAAATGGAGCAGGAACT
GGATGAACAGTTTATCCTCCTTTATCATCTAATATTGCCCATGGAGGAAGATCAGTTGAC
TTAGCTATTTTTTCCTTACATTTAGCTGGAATTTCTTCTATTTTAGGAGCTATCAATTTT
ATTACAACTATTATTAATATACGAATTAATCATATATCATTTGATCAAATACCTCTTTTT
GTTTGAGCAGTTGGAATTACTGCTTTACTTTTATTATTATCTTTACCCGTTTTAGCAGGT
GCTATTACTATACTTTTAACAGATCGAAATCTTAATACTTCATTTTTTGATCCTGCAGGA
AAAGGTCCTAATAAGGTTGGTTATATAGGAATTTTACAACCTTTTTCAGATGCTATTAAA
TTATTTACTAAGGAGCAAATTTTTCCAATTTATTCTAATTATATTTCTTATTATTTTTCT
CCAATTATTAGATTTATTTTATCTTTATTTGTTTGAATGTTGATTCCTTATTATTTTAAT
ATGGTTAGATTTAATTTAGGGATTATATTTTTTTTATGTTGTACTAGAATGGGGGTATAT
ACAGTTATAGTTGCTGGGTGATCTTCAAATTCTAATTATTCTTTATTAGGTAGATTGCGA
GCTGTTGCTCAAACAATTTCTTATGAAGTAAGATTAGCTTTAATTATATTATCAAGAGTT
ATTTTAATTTTAGATTTTAATTTAATAATATTTTTTATTTACCAAGATTTAATTTGATTT
TTTTTTTTAATATTACCTTTAAGAATATGTTGAGGAGTATATTTATTAATTCGATTTAAT
TTATTATTAATTGATATATTTTTTTTTAAATTATTATTATTATTATCTGGATTGACGATA
TTTATAGCGGGAATTTCTGCTAATTATGAGTTTGATTTGAAAAAAATTATTGCTTTATCA
ACTTTAAGACAATTAGGGTTGATAATAAGAATTTTAAGTATGGGATTACCAGAATTAGCT
TTTTTTCATTTATTAACTCATGCTATATTTAAAGCTTTATTATTTATATGTGCGGGGGTA
ATTATTCATATAATAAATGATAATCAAGATATTCGTTTTATGGGAGGTATTAGAATATAT
ATTCCAATAACTTCTTTATGTATAAATATTTCTAATTTAGCTTTATGTGGAATTCCTTTT
TTAGCTGGGTTTTATTCTAAGGATTTAATTTTAGAAATAGTAAGAATAAGAAATTTAAAT
ATATTAATTTTTTTTTTTTATTATTTTTCTACTGGTTTAACAATATTTTATACAATTCGT
TTATTAATATATTTAATGGTTAATGATTATAATTTATTTTCTTTATATAATTTATATGAT
GAGGATTATATTATATTAAAAAGTATATTTTTATTAATATTTATAAGTTTAATTACTGGG
AGATTTTTAATGTGAATAATTTTTAATTATCCTTATATAATTTATTTATCATTTAATATG
AAAATAATAGTTATTTATGTAAGATTAATTGGTATATTTATAGGATATTTAATTAGTAAT
ATG
>H2_acd
TGAGCAGGAATAGTAGGAACTTCTTTAAGATTATTAATTCGTACTGAATTAGGTAACCCT
GGATCTTTAATTGGAGATGATCAAATTTACAATACTATTGTAACAGCTCATGCTTTCATT
ATAATTTTTTTTATAGTTATACCTATCATAATTGGAGGATTTGGAAATTGATTAATCCCT
TTAATATTAGGAGCTCCAGATATAGCCTTCCCCCGAATAAATAACATAAGATTTTGATTA
TTACCCCCCTCTCTAACTTTATTAATTTCTAGAAGAATTGTTGAAAATGGAGCAGGAACT
GGATGAACAGTTTATCCTCCTTTATCATCTAATATTGCCCATGGAGGAAGATCAGTTGAC
TTAGCTATTTTTTCCTTACATTTAGCTGGAATTTCTTCTATTTTAGGAGCTATCAATTTT
ATTACAACTATTATTAATATACGAATTAATCATATATCATTTGATCAAATACCTCTTTTT
GTTTGAGCAGTTGGAATTACTGCTTTACTTTTATTATTATCTTTACCCGTTTTAGCAGGT
GCTATTACTATACTTTTAACAGATCGAAATCTTAATACTTCATTTTTTGATCCTGCAGGA
AAAGGTCCTAATAAGGTTGGTTATATAGGAATTTTACAACCTTTTTCAGATGCTATTAAA
TTATTTACTAAGGAGCAAATTTTTCCAATTTATTCTAATTATATTTCTTATTATTTTTCT
CCAATTATTAGATTTATTTTATCTTTATTTGTTTGAATGTTGATTCCTTATTATTTTAAT
ATGGTTAGATTTAATTTAGGGATTATATTTTTTTTATGTTGTACTAGAATGGGGGTATAT
ACAGTTATAGTTGCTGGGTGATCTTCAAATTCTAATTATTCTTTATTAGGTAGATTGCGA
GCTGTTGCTCAAACAATTTCTTATGAAGTAAGATTAGCTTTAATTATATTATCAAGAGTT
ATTTTAATTTTAGATTTTAATTTAATAATATTTTTTATTTACCAAGATTTAATTTGATTT
TTTTTTTTAATATTACCTTTAAGAATATGTTGAGGAGTATATTTATTAATTCGATTTAAT
TTATTATTAATTGATATATTTTTTTTTAAATTATTATTATTATTATCTGGATTGACGATA
TTTATAGCGGGAATTTCTGCTAATTATGAGTTTGATTTGAAAAAAATTATTGCTTTATCA
ACTTTAAGACAATTAGGGTTGATAATAAGAATTTTAAGTATGGGATTACCAGAATTAGCT
TTTTTTCATTTATTAACTCATGCTATATTTAAAGCTTTATTATTTATATGTGCGGGGGTA
ATTATTCATATAATAAATGATAATCAAGATATTCGTTTTATGGGAGGTATTAGAATATAT
ATTCCAATAACTTCTTTATGTATAAATATTTCTAATTTAGCTTTATGTGGAATTCCTTTT
TTAGCTGGGTTTTATTCTAAGGATTTAATTTTAGAAATAGTAAGAATAAGAAATTTAAAT
ATATTAATTTTTTTTTTTTATTATTTTTCTACTGGTTTAACAATATTTTATACAATTCGT
TTATTAATATATTTAAGGGTTAATGATTATAATTTATTTTCTTTATATAATTTATATGAT
GAGGATTATATTATATTAAAAAGTATATTTTTATTAATATTTATAAGTTTAATTACTGGG
AGATTTTTAATGTGAATAATTTTTAATTATCCTTATATAATTTATTTATCATTTAATATG
AAAATAATAGTTATTTATGTAAGATTAATTGGTATATTTATAGGATATTTAATTAGTAAT
ATG
>H3_acd
TGAGCAGGAATAGTAGGAACTTCTTTAAGATTATTAATTCGTACTGAATTAGGTAACCCT
GGATCTTTAATTGGAGATGATCAAATTTACAATACTATTGTAACAGCTCATGCTTTCATT
ATAATTTTTTTTATAGTTATACCTATCATAATTGGAGGATTTGGGAATTGATTAATCCCT
TTAATATTAGGAGCTCCAGATATAGCCTTCCCCCGAATAAATAACATAAGATTTTGATTA
TTACCCCCCTCTCTAACTTTATTAATTTCTAGAAGAATTGTTGAAAATGGAGCAGGAACT
GGATGAACAGTTTATCCTCCTTTATCATCTAATATTGCCCATGGAGGAAGATCAGTTGAC
TTAGCTATTTTTTCCTTACATTTAGCTGGAATTTCTTCTATTTTAGGAGCTATCAATTTT
ATTACAACTATTATTAATATACGAATTAATCATATATCATTTGATCAAATACCTCTTTTT
GTTTGAGCAGTTGGAATTACTGCTTTACTTTTATTATTATCTTTACCCGTTTTAGCAGGT
GCTATTACTATACTTTTAACAGATCGAAATCTTAATACTTCATTTTTTGATCCTGCAGGA
AAAGGTCCTAATAAGGTTGGTTATATAGGAATTTTACAACCTTTTTCAGATGCTATTAAA
TTATTTACTAAGGAGCAAATTTTTCCAATTTATTCTAATTATATTTCTTATTATTTTTCT
CCAATTATTAGATTTATTTTATCTTTATTTGTTTGAATGTTGATTCCTTATTATTTTAAT
ATGGTTAGATTTAATTTAGGGATTATATTTTTTTTATGTTGTACTAGAATGGGGGTATAT
ACAGTTATAGTTGCTGGGTGATCTTCAAATTCTAATTATTCTTTATTAGGTAGATTGCGA
GCTGTTGCTCAAACAATTTCTTATGAAGTAAGATTAGCTTTAATTATATTATCAAGAGTT
ATTTTAATTTTAGATTTTAATTTAATAATATTTTTTATTTACCAAGATTTAATTTGATTT
TTTTTTTTAATATTACCTTTAAGAATATGTTGAGGAGTATATTTATTAATTCGATTTAAT
TTATTATTAATTGATATATTTTTTTTTAAATTATTATTATTATTATCTGGATTGACGATA
TTTATAGCGGGAATTTCTGCTAATTATGAGTTTGATTTGAAAAAAATTATTGCTTTATCA
ACTTTAAGACAATTAGGGTTGATAATAAGAATTTTAAGTATGGGATTACCAGAATTAGCT
TTTTTTCATTTATTAACTCATGCTATATTTAAAGCTTTATTATTTATATGTGCGGGGGTA
ATTATTCATATAATAAATGATAATCAAGATATTCGTTTTATGGGAGGTATTAGAATATAT
ATTCCAATAACTTCTTTATGTATAAATATTTCTAATTTAGCTTTATGTGGAATTCCTTTT
TTAGCTGGGTTTTATTCTAAGGATTTAATTTTAGAAATAGTAAGAATAAGAAATTTAAAT
ATATTAATTTTTTTTTTTTATTATTTTTCTACTGGTTTAACAATATTTTATACAATTCGT
TTATTAATATATTTAAGGGTTAATGATTATAATTTATTTTCTTTATATAATTTATATGAT
GAGGATTATATTATATTAAAAAGTATATTTTTATTAATATTTATAAGTTTAATTACTGGG
AGATTTTTAATGTGAATAATTTTTAATTATCCTTATATAATTTATTTATCATTTAATATG
AAAATAATAGTTATTTATGTAAGATTAATTGGTATATTTATAGGATATTTAATTAGTAAT
ATG
>H4_acd
TGAGCAGGAATAGTAGGAACTTCTTTAAGATTATTAATTCGTACTGAATTAGGTAACCCT
GGATCTTTAATTGGAGATGATCAAATTTACAATACTATTGTAACAGCTCATGCTTTCATT
ATAATTTTTTTTATAGTTATACCTATCATAATTGGAGGATTTGGGAATTGATTAATCCCT
TTAATATTAGGAGCTCCAGATATAGCCTTCCCCCGAATAAATAACATAAGATTTTGATTA
TTACCCCCCTCTCTAACTTTATTAATTTCTAGAAGAATTGTTGAAAATGGAGCAGGAACT
GGATGAACAGTTTATCCCCCTTTATCATCTAATATTGCCCATGGAGGAAGATCAGTTGAC
TTAGCTATTTTTTCCTTACATTTAGCTGGAATCTCTTCTATTTTAGGAGCTATCAATTTT
ATTACAACTATTATTAATATACGAATTAATCATATATCATTTGATCAAATACCTCTTTTT
GTTTGAGCAGTTGGAATTACTGCTTTACTTTTATTATTATCTTTACCCGTTTTAGCAGGT
GCTATTACTATACTTTTAACAGATCGAAATCTTAATACTTCATTTTTTGATCCTGCAGGA
AAGGGTCCTAATAAGGTTGGTTATATAGGAATTTTACAACCTTTTTCAGATGCTATTAAA
TTATTTACTAAGGAGCAAATTTTTCCAATTTATTCTAATTATATTTCTTATTATTTTTCT
CCAATTATTAGATTTATTTTATCTTTATTTGTTTGAATGTTGATTCCTTATTATTTTAAT
ATGGTTAGATTTAATTTAGGGATTATATTTTTTTTATGTTGTACTAGAATGGGGGTATAT
ACAGTTATAGTTGCTGGGTGATCTTCAAATTCTAATTATTCTTTATTAGGTAGATTGCGA
GCTGTTGCTCAAACAATTTCTTATGAAGTAAGATTAGCTTTAATTATATTATCAAGAGTT
ATTTTAATTTTAGATTTTAATTTAATAATATTTTTTATTTACCAAGATTTAATTTGATTT
TTTTTTTTAATATTACCTTTAAGAATATGTTGAGGAGTATATTTATTAATTCGATTTAAT
TTATTATTAATTGATATATTTTTTTTTAAATTATTATTATTATTATCTGGATTGACGATA
TTTATAGCGGGAATTTCTGCTAATTATGAGTTTGATTTGAAAAAAATTATTGCTTTATCA
ACTTTAAGACAATTAGGGTTGATAATAAGAATTTTAAGTATGGGATTACCAGAATTAGCT
TTTTTTCATTTATTAACTCATGCTATATTTAAAGCTTTATTATTTATATGTGCGGGGGTA
ATTATTCATATAATAAATGATAATCAAGATATTCGTTTTATAGGAGGTATTAGAATATAT
ATTCCAATAACTTCTTTATGTATAAATATTTCTAATTTAGCTTTATGTGGAATTCCTTTT
TTAGCTGGGTTTTATTCTAAGGATTTAATTTTAGAAATAGTAAGAATAAGAAATTTAAAT
ATATTAATTTTTTTTTTTTATTATTTTTCTACTGGTTTAACAATATTTTATACAATTCGT
TTATTAATATATTTAATGGTTAATGATTATAATTTATTTTCTTTATATAATTTATATGAT
GAGGATTATATTATATTAAAAAGTATATTTTTATTAATATTTATAAGTTTAATTACTGGG
AGATTTTTAATGTGAATAATTTTTAATTATCCTTATATAATTTATTTATCATTTAATATG
AAAATAATAGTTATTTATGTAAGATTAATTGGTATGTTTATAGGATATTTAATTAGTAAT
ATG
>H5_acd
TGAGCAGGAATAGTAGGAACTTCTTTAAGATTATTAATTCGTACTGAATTAGGTAACCCT
GGATCTTTAATTGGAGATGATCAAATTTACAATACTATTGTAACAGCTCATGCTTTCATT
ATAATTTTTTTTATAGTTATACCTATCATAATTGGAGGATTTGGGAATTGATTAATCCCT
TTAATATTAGGAGCTCCAGATATAGCCTTCCCCCGAATAAATAACATAAGATTTTGATTA
TTACCCCCCTCTCTAACTTTATTAATTTCTAGAAGAATTGTTGAAAATGGAGCAGGAACT
GGATGAACAGTTTATCCCCCTTTATCATCTAATATTGCCCATGGAGGAAGATCAGTTGAC
TTAGCTATTTTTTCCTTACATTTAGCTGGAATCTCTTCTATTTTAGGAGCTATCAATTTT
ATTACAACTATTATTAATATACGAATTAATCATATATCATTTGATCAAATACCTCTTTTT
GTTTGAGCAGTTGGAATTACTGCTTTACTTTTATTATTATCTTTACCCGTTTTAGCAGGT
GCTATTACTATACTTTTAACAGATCGAAATCTTAATACTTCATTTTTTGATCCTGCAGGA
AAGGGTCCTAATAAGGTTGGTTATATAGGAATTTTACAACCTTTTTCAGATGCTATTAAA
TTATTTACTAAGGAGCAAATTTTTCCAATTTATTCTAATTATATTTCTTATTATTTTTCT
CCAATTATTAGATTTATTTTATCTTTATTTGTTTGAATGTTGATTCCTTATTATTTTAAT
ATGGTTAGATTTAATTTAGGGATTATATTTTTTTTATGTTGTACTAGAATGGGGGTATAT
ACAGTTATAGTTGCCGGGTGATCTTCAAATTCTAATTATTCTTTATTAGGTAGATTGCGA
GCTGTTGCTCAAACAATTTCTTATGAAGTAAGATTAGCTTTAATTATATTATCAAGAGTT
ATTTTAATTTTAGATTTTAATTTAATAATATTTTTTATTTACCAAGATTTAATTTGATTT
TTTTTTTTAATATTACCTTTAAGAATATGTTGAGGAGTATATTTATTAATTCGATTTAAT
TTATTATTAATTGATATATTTTTTTTTAAATTATTATTATTATTATCTGGATTGACGATA
TTTATAGCGGGAATTTCTGCTAATTATGAGTTTGATTTGAAAAAAATTATTGCTTTATCA
ACTTTAAGACAATTAGGGTTGATAATAAGAATTTTAAGTATGGGATTACCAGAATTAGCT
TTTTTTCATTTATTAACTCATGCTATATTTAAAGCTTTATTATTTATATGTGCGGGGGTA
ATTATTCATATAATAAATGATAATCAAGATATTCGTTTTATAGGAGGTATTAGAATATAT
ATTCCAATAACTTCTTTATGTATAAATATTTCTAATTTAGCTTTATGTGGAATTCCTTTT
TTAGCTGGGTTTTATTCTAAGGATTTAATTTTAGAAATAGTAAGAATAAGAAATTTAAAT
ATATTAATTTTTTTTTTTTATTATTTTTCTACTGGTTTAACAATATTTTATACAATTCGT
TTATTAATATATTTAATGGTTAATGATTATAATTTATTTTCTTTATATAATTTATATGAT
GAGGATTATATTATATTAAAAAGTATATTTTTATTAATATTTATAAGTTTAATTACTGGG
AGATTTTTAATGTGAATAATTTTTAATTATCCTTATATAATTTATTTATCATTTAATATG
AAAATAATAGTTATTTATGTAAGATTAATTGGTATGTTTATAGGATATTTAATTAGTAAT
ATG
>H6_acd
TGAGCAGGAATAGTAGGAACTTCTTTAAGATTATTAATTCGTACTGAATTAGGTAACCCT
GGATCTTTAATTGGAGATGATCAAATTTACAATACTATTGTAACAGCTCATGCTTTCATT
ATAATTTTTTTTATAGTTATACCTATCATAATTGGAGGATTTGGGAATTGATTAATCCCT
TTAATATTAGGAGCTCCAGATATAGCCTTCCCCCGAATAAATAACATAAGATTTTGATTA
TTACCCCCCTCTCTAACTTTATTAATTTCTAGAAGAATTGTTGAAAATGGAGCAGGAACT
GGATGAACAGTTTATCCCCCTTTATCATCTAATATTGCCCATGGAGGAAGATCAGTTGAC
TTAGCTATTTTTTCCTTACATTTAGCTGGAATCTCTTCTATTTTAGGAGCTATCAATTTT
ATTACAACTATTATTAATATACGAATTAATCATATATCATTTGATCAAATACCTCTTTTT
GTTTGAGCAGTTGGAATTACTGCTTTACTTTTATTATTATCTTTACCCGTTTTAGCAGGT
GCTATTACTATACTTTTAACAGATCGAAATCTTAATACTTCATTTTTTGATCCTGCAGGA
AAGGGTCCTAATAAGGTTGGTTATATAGGAATTTTACAACCTTTTTCAGATGCTATTAAA
TTATTTACTAAGGAGCAAATTTTTCCAATTTATTCTAATTATATTTCTTATTATTTTTCT
CCAATTATTAGATTTATTTTATCTTTATTTGTTTGAATGTTGATTCCTTATTATTTTAAT
ATGGTTAGATTTAATTTAGGGATTATATTTTTTTTATGTTGTACTAGAATGGGGGTATAT
ACAGTTATAGTTGCTGGGTGATCTTCAAATTCTAATTATTCTTTATTAGGTAGATTGCGA
GCTGTTGCTCAAACAATTTCTTATGAAGTAAGATTAGCTTTAATTATATTATCAAGAGTT
ATTTTAATTTTAGATTTTAATTTAATAATATTTTTTATTTACCAAGATTTAATTTGATTT
TTTTTTTTAATATTACCTTTAAGAATATGTTGAGGAGTATATTTATTAATTCGATTTAAT
TTATTATTAATTGATATATTTTTTTTTAAATTATTATTATTATTATCTGGATTGACGATA
TTTATAGCGGGAATTTCTGCTAATTATGAGTTTGATTTGAAAAAAATTATTGCTTTATCA
ACTTTAAGACAATTAGGGTTGATAATAAGAATTTTAAGTATGGGATTACCAGAATTAGCT
TTTTTTCATTTATTAACTCATGCTATATTTAAAGCTTTATTATTTATATGTGCGGGGGTA
ATTATTCATATAATAAATGATAATCAAGATATTCGTTTTATAGGAGGTATTAGAATATAT
ATTCCAATAACTTCTTTATGTATAAATATTTCTAATTTAGCTTTATGTGGAATTCCTTTT
TTAGCTGGGTTTTATTCTAAGGATTTAATTTTAGAAATAGTAAGAATAAGAAATTTAAAT
ATATTAATTTTTTTTTTTTATTATTTTTCTACTGGTTTAACAATATTTTATACAATTCGT
TTATTAATATATTTAAGGGTTAATGATTATAATTTATTTTCTTTATATAATTTATATGAT
GAGGATTATATTATATTAAAAAGTATATTTTTATTAATATTTATAAGTTTAATTACTGGG
AGATTTTTAATGTGAATAATTTTTAATTATCCTTATATAATTTATTTATCATTTAATATG
AAAATAATAGTTATTTATGTAAGATTAATTGGTATGTTTATAGGATATTTAATTAGTAAT
ATG
>H7_acd
TGAGCAGGAATAGTAGGAACTTCTTTAAGATTATTAATTCGTACTGAATTAGGTAACCCT
GGATCTTTAATTGGAGATGATCAAATTTACAATACTATTGTAACAGCTCATGCTTTCATT
ATAATTTTTTTTATAGTTATACCTATCATAATTGGAGGATTTGGGAATTGATTAATCCCT
TTAATATTAGGAGCTCCAGATATAGCCTTCCCCCGAATAAATAACATAAGATTTTGATTA
TTACCCCCCTCTCTAACTTTATTAATTTCTAGAAGAATTGTTGAAAATGGGGCAGGAACT
GGATGAACAGTTTATCCTCCTTTATCATCTAATATTGCCCATGGAGGAAGATCAGTTGAC
TTAGCTATTTTTTCCTTACATTTAGCTGGAATCTCTTCTATTTTAGGAGCTATCAATTTT
ATTACAACTATTATTAATATACGAATTAATCATATATCATTTGATCAAATACCTCTTTTT
GTTTGAGCAGTTGGAATTACTGCTTTACTTTTATTATTATCTTTACCCGTTTTAGCAGGT
GCTATTACTATACTTTTAACAGATCGAAATCTTAATACTTCATTTTTTGATCCTGCAGGA
AAAGGTCCTAATAAGGTTGGTTATATAGGAATTTTACAACCTTTTTCAGATGCTATTAAA
TTATTTACTAAGGAGCAAATTTTTCCAATTTATTCTAATTATATTTCTTATTATTTTTCT
CCAATTATTAGATTTATTTTATCTTTATTTATTTGAATGTTGATTCCTTATTATTTTAAT
ATGGTTAGATTTAATTTAGGGGTTATATTTTTTTTATGTTGTACTAGAATGGGGGTATAT
ACAGTTATAGTTGCTGGGTGATCTTCAAATTCTAATTATTCTTTATTAGGTAGATTGCGA
GCTGTTGCTCAAACAATTTCTTATGAAGTAAGATTAGCTTTAATTATATTATCAAGAGTT
ATTTTAATTTTAGATTTTAATTTAATAATATTTTTTATTTATCAAGATTTAATTTGATTT
TTTTTTTTAATATTACCTTTAAGAATATGTTGAGGAGTATATTTATTAATTCGATTTAAT
TTATTATTAATTGATATATTTTTTTTTAAATTATTATTATTATTATCTGGATTGACGATA
TTTATAGCGGGAATTTCTGCTAATTATGAGTTTGATTTGAAAAAAATTATTGCTTTATCA
ACTTTAAGACAATTAGGGTTGATAATAAGAATTTTAAGTATGGGATTACCAGAATTAGCT
TTTTTTCATTTATTAACTCATGCTATATTTAAAGCTTTATTATTTATATGTGCGGGGGTA
ATTATTCATATAATAAATGATAATCAAGATATTCGTTTTATAGGGGGTATTAGAACATAT
ATTCCAATAACTTCTTTATGTATAAATATTTCTAATTTAGCTTTATGTGGAATTCCTTTT
TTAGCTGGGTTTTATTCTAAGGATTTAATTTTAGAAATAGTAAGAATAAGAAATTTAAAT
ATATTAATTTTTTTTTTTTATTATTTTTCTACTGGTTTAACAATATTTTATACAATTCGT
TTATTAATATATTTAATGGTTAATGATTATAATTTATTTTCTTTATATAATTTATATGAT
GAGGATTATATTATATTAAAAAGTATATTTTTATTAATATTTATAAGTTTAATTACTGGG
AGATTTTTAATGTGAATAATTTTTAATTATCCTTATATAATTTATTTATCATTTAATATG
AAAATAATAGTTATTTATGTAAGATTAATTGGTATATTTATAGGATATTTAATTAGTAAT
ATG
>H8_acd
TGAGCAGGAATAGTAGGAACTTCTTTAAGATTATTAATTCGTACTGAATTAGGTAACCCT
GGATCTTTAATTGGAGATGATCAAATTTACAATACTATTGTAACAGCTCATGCTTTCATT
ATAATTTTTTTTATAGTTATACCTATCATAATTGGAGGATTTGGGAATTGATTAATCCCT
TTAATATTAGGAGCTCCAGATATAGCCTTCCCCCGAATAAATAACATAAGATTTTGATTA
TTACCCCCCTCTCTAACTTTATTAATTTCTAGAAGAATTGTTGAAAATGGAGCAGGAACT
GGATGAACAGTTTATCCTCCTTTATCATCTAATATTGCCCATGGAGGAAGATCAGTTGAC
TTAGCTATTTTTTCCTTACATTTAGCTGGAATTTCTTCTATTTTAGGAGCTATCAATTTT
ATTACAACTATTATTAATATACGAATTAATCATATATCATTTGATCAAATACCTCTTTTT
GTTTGAGCAGTTGGAATTACTGCTTTACTTTTATTATTATCTTTACCCGTTTTAGCAGGT
GCTATTACTATACTTTTAACAGATCGAAATCTTAATACTTCATTTTTTGATCCTGCAGGA
AAAGGTCCTAATAAGGTTGGTTATATAGGAATTTTACAACCTTTTTCAGATGCTATTAAA
TTATTTACTAAGGAGCAAATTTTTCCAATTTATTCTAATTATATTTCTTATTATTTTTCT
CCAATTATTAGATTTATTTTATCTTTATTTGTTTGAATGTTGATTCCTTATTATTTTAAT
ATGGTTAGATTTAATTTAGGGATTATATTTTTTTTATGTTGTACTAGAATGGGGGTATAT
ACAGTTATAGTTGCTGGGTGATCTTCAAATTCTAATTATTCTTTATTAGGTAGATTGCGA
GCTGTTGCTCAAACAATTTCTTATGAAGTAAGATTAGCTTTAATTATATTATCAAGAGTT
ATTTTAATTTTAGATTTTAATTTAATAATATTTTTTATTTACCAAGATTTAATTTGATTT
TTTTTTTTAATATTACCTTTAAGAATATGTTGAGGAGTATATTTATTAATTCGATTTAAT
TTATTATTAATTGATATATTTTTTTTTAAATTATTATTATTATTATCTGGATTGACGATA
TTTATAGCTGGAATTTCTGCTAATTATGAGTTTGATTTGAAAAAAATTATTGCTTTATCA
ACTTTAAGACAATTAGGGTTGATAATAAGAATTTTAAGTATGGGATTACCAGAATTAGCT
TTTTTTCATTTATTAACTCATGCTATATTTAAAGCTTTATTATTTATATGTGCGGGGGTA
ATTATTCATATAATAAATGATAATCAAGATATTCGTTTTATGGGAGGTATTAGAATATAT
ATTCCAATAACTTCTTTATGTATAAATATTTCTAATTTAGCTTTATGTGGAATTCCTTTT
TTAGCTGGGTTTTATTCTAAGGATTTAATTTTAGAAATAGTAAGAATAAGAAATTTAAAT
ATATTAATTTTTTTTTTTTATTATTTTTCTACTGGTTTAACAATATTTTATACAATTCGT
TTATTAATATATTTAAGGGTTAATGATTATAATTTATTTTCTTTATATAATTTATATGAT
GAGGATTATATTATATTAAAAAGTATATTTTTATTAATATTTATAAGTTTAATTACTGGG
AGATTTTTAATGTGAATAATTTTTAATTATCCTTATATAATTTATTTATCATTTAATATG
AAAATAATAGTTATTTATGTAAGATTAATTGGTATATTTATAGGATATTTAATTAGTAAT
ATG
>H9_imp
TGAGCAGGAATAGTAGGAACTTCCTTAAGATTATTAATTCGCACTGAATTAGGTAATCCT
GGTTCTCTAATTGGAGATGATCAAATTTACAATACTATTGTAACAGCTCATGCTTTTATC
ATAATTTTTTTTATAGTTATACCTATTATAATTGGAGGATTTGGAAATTGATTAATTCCC
TTAATATTAGGAGCCCCAGATATAGCTTTTCCTCGAATAAATAATATAAGATTTTGATTA
TTACCCCCCTCTTTAACTCTATTAATTTCTAGAAGAATCGTTGAAAATGGAGCAGGAACT
GGATGAACAGTTTACCCCCCTTTATCTTCTAATATTGCTCACGGAGGAAGATCAGTTGAT
TTAGCTATTTTCTCCTTACATTTAGCTGGTATTTCTTCTATTTTAGGAGCTATTAATTTT
ATTACAACTATTATCAATATACGAATCAATCACATATCATTTGATCAAATACCTCTTTTT
GTATGAGCAGTTGGAATTACTGCTTTACTTTTATTATTATCTTTACCTGTTTTAGCAGGC
GCTATTACTATACTTTTAACAGATCGAAATCTTAATACTTCATTTTTTGATCCCGCAGGA
AAAGGCCCTAATAAGGTTGGTTATATAGGAATTTTACAGCCTTTTTCAGATGCTATTAAA
TTATTTACTAAGGAACAAATTTTTCCAATTTATTCTAATTATATTTCTTATTATTTTTCT
CCAATTATTGGATTTATTTTATCTTTAGTGGTTTGAATATTAATTCCTTATTATTTTAAT
ATAGTTAGATTTAATTTAGGAATTTTATTTTTTTTATGTTGTACTAGAATAGGGGTATAT
ACTGTTATAGTTGCTGGATGATCCTCGAATTCTAATTATTCTTTATTAGGGAGATTACGA
GCTGTTGCTCAAACAATTTCTTATGAAGTAAGATTAGCTTTAATTATATTATCAAGAATT
ATTTTAATTTTAGATTTTAATATAATAATATTTTTTGTTTATCAAGATTTAATTTGATTT
TTTTTTTTAATATTACCTTTAAGAATATGTTGAGGAGTTTATTTATTAATTCGATTTAAT
ATATTATTAGTTGATATATTTTTTTTTAAGTTATTATTATTATTATCTGGATTGACAATA
TTTATAGCTGGTATTTCAGCTAATTATGAGTTTGACTTAAAAAAAATTATTGCTTTATCA
ACTTTAAGACAATTAGGTTTAATAATAAGAATTTTAAGAATAGGATTGCCTGAATTAGCT
TTTTTTCATTTATTAACACATGCTATATTTAAAGCTTTATTATTTATATGTGCGGGGGTA
ATTATTCATATAATAAATGATAATCAAGATATTCGTTTTATAGGGGGTATTAGAATATAT
ATTCCATTAACTTCTTTATGTATAAATATTTCTAATTTAGCTTTATGTGGAATTCCTTTT
TTGGCTGGGTTTTATTCTAAGGATTTAATTTTAGAGATGGTAAGAATAAGAAATTTAAAT
ATATTAATTTTTTTTTTTTATTATTTTTCTACTGGTTTAACAATATTTTATACTATTCGT
TTATTAATATATTTAAGGATTAAGGATTATAATTTATTTTCTATATATAATTTATATGAT
GAAAATTATATTATGTTAAAAAGTATATTTTTATTATTATTTATAAGTTTAGTTACTGGA
AAATTTTTAATATGAATAATTTTTAATTATCCTTATATAATTTATTTATCATTTAATATG
AAGATAATAGTTATATATGTGAGATTAATTGGTATATTTATAGGATATTTAATTAGAAAT
ATA
>H10_imp
TGAGCAGGAATAGTAGGAACTTCCTTAAGATTATTAATTCGCACTGAATTAGGTAATCCT
GGTTCTCTAATTGGAGATGATCAAATTTACAATACTATTGTAACAGCTCATGCTTTTATC
ATAATTTTTTTTATAGTTATACCTATTATAATTGGAGGATTTGGAAATTGATTAATTCCC
TTAATATTAGGAGCCCCAGATATAGCTTTCCCTCGAATAAATAATATAAGATTTTGATTA
TTACCCCCCTCTTTAACTCTATTAATTTCTAGAAGAATCGTTGAAAATGGAGCAGGAACT
GGATGAACAGTTTACCCCCCTTTATCTTCTAATATTGCTCACGGAGGAAGATCAGTTGAT
TTAGCTATTTTCTCCTTACATTTAGCTGGTATTTCTTCTATTTTAGGAGCTATTAATTTT
ATTACAACTATTATCAATATACGAATCAATCACATATCATTTGATCAAATACCTCTTTTT
GTATGAGCAGTTGGAATTACTGCTTTACTTTTATTATTATCTTTACCTGTTTTAGCAGGC
GCTATTACTATACTTTTAACAGATCGAAATCTTAATACTTCATTTTTTGATCCCGCAGGA
AAAGGCCCTAATAAGGTTGGTTATATAGGAATTTTACAGCCTTTTTCAGATGCTATTAAA
TTATTTACTAAGGAACAAATTTTTCCAATTTATTCTAATTATATTTCTTATTATTTTTCT
CCAATTATTGGATTTATTTTATCTTTAGTGGTTTGAATATTAATTCCTTATTATTTTAAT
ATAGTTAGATTTAATTTAGGAATTTTATTTTTTTTATGTTGTACTAGAATAGGGGTATAT
ACTGTTATAGTTGCTGGATGATCCTCGAATTCTAATTATTCTTTATTAGGGAGATTACGA
GCTGTTGCTCAAACAATTTCTTATGAAGTAAGATTAGCTTTAATTATATTATCAAGAATT
ATTTTAATTTTAGATTTTAATATAATAATATTTTTTGTTTATCAAGATTTAATTTGATTT
TTTTTTTTAATATTACCTTTAAGAATATGTTGAGGAGTTTATTTATTAATTCGATTTAAT
ATATTATTAGTTGATATATTTTTTTTTAAGTTATTATTATTATTATCTGGATTGACAATA
TTTATAGCTGGTATTTCAGCTAATTATGAGTTTGACTTAAAAAAAATTATTGCTTTATCA
ACTTTAAGACAATTAGGTTTAATAATAAGAATTTTAAGAATAGGATTGCCTGAATTAGCT
TTTTTTCATTTATTAACACATGCTATATTTAAAGCTTTATTATTTATATGTGCGGGGGTA
ATTATTCATATAATAAATGATAATCAAGATATTCGTTTTATAGGGGGTATTAGAATATAT
ATTCCATTAACTTCTTTATGTATAAATATTTCTAATTTAGCTTTATGTGGAATTCCTTTT
TTGGCTGGGTTTTATTCTAAGGATTTAATTTTAGAGATGGTAAGAATAAGAAATTTAAAT
ATATTAATTTTTTTTTTTTATTATTTTTCTACTGGTTTAACAATATTTTATACTATTCGT
TTATTAATATATTTAAGGATTAAGGATTATAATTTATTTTCTATATATAATTTATATGAT
GAAAATTATATTATGTTAAAAAGTATATTTTTATTATTATTTATAAGTTTAGTTACTGGA
AAATTTTTAATATGAATAATTTTTAATTATCCTTATATAATTTATTTATCATTTAATATG
AAGATAATAGTTATATATGTGAGATTAATTGGTATATTTATAGGATATTTAATTAGAAAT
ATA
>H11_imp
TGAGCAGGAATAGTAGGAACTTCCTTAAGATTATTAATTCGCACTGAATTAGGTAATCCT
GGTTCTCTAATTGGAGATGATCAAATTTACAATACTATTGTAACAGCTCATGCTTTTATC
ATAATTTTTTTTATAGTTATACCTATTATAATTGGAGGATTTGGAAATTGATTAATTCCC
TTAATATTAGGAGCCCCAGATATAGCTTTCCCTCGAATAAATAATATAAGATTTTGATTA
TTACCCCCCTCTTTAACTCTATTAATTTCTAGAAGAATCGTTGAAAATGGAGCAGGAACT
GGATGAACAGTTTACCCCCCTTTATCTTCTAATATTGCTCACGGAGGAAGATCAGTTGAT
TTAGCTATTTTCTCCTTACATTTAGCTGGTATTTCTTCTATTTTAGGAGCTATTAATTTT
ATTACAACTATTATCAATATACGAATCAATCACATATCATTTGATCAAATACCTCTTTTT
GTATGAGCAGTTGGAATTACTGCTTTACTTTTATTATTATCTTTACCTGTTTTAGCAGGC
GCTATTACTATACTTTTAACAGATCGAAATCTTAATACTTCATTTTTTGATCCCGCAGGA
AAAGGCCCTAATAAGGTTGGTTATATAGGAATTTTACAGCCTTTTTCAGATGCTATTAAA
TTATTTACTAAGGAACAAATTTTTCCAATTTATTCTAATTATATTTCTTATTATTTTTCT
CCAATTATTGGATTTATTTTATCTTTAGTGGTTTGAATATTAATTCCTTATTATTTTAAT
ATAGTTAGATTTAATTTAGGAATTTTATTTTTTTTATGTTGTACTAGAATAGGGGTATAT
ACTGTTATAGTTGCTGGATGATCCTCGAATTCTAATTATTCTTTATTAGGGAGATTACGA
GCTGTTGCTCAAACAATTTCTTATGAAGTAAGATTAGCTTTAATTATATTATCAAGAATT
ATTTTAATTTTAGATTTTAATATAATAATATTTTTTGTTTATCAAGATTTAATTTGATTT
TTTTTTTTAATATTACCTTTAAGAATATGTTGAGGAGTTTATTTATTAATTCGATTTAAT
ATATTATTAGTTGATATATTTTTTTTTAAGTTATTATTATTATTATCTGGATTGACAATA
TTTATAGCTGGTATTTCAGCTAATTATGAGTTTGACTTAAAAAAAATTATTGCTTTATCA
ACTTTAAGACAATTAGGTTTAATAATAAGAATTTTAAGAATAGGATTGCCTGAATTAGCT
TTTTTTCATTTATTAACACATGCTATATTTAAAGCTTTATTATTTATATGTGCGGGGGTA
ATTATTCATATAATAAATGATAATCAAGATATTCGTTTTATAGGGGGTATTAGAATATAT
ATTCCATTAACTTCTTTATGTATAAATATTTCTAATTTAGCTTTATGTGGAATTCCTTTT
TTGGCTGGGTTTTATTCTAAGGATTTAATTTTAGAGATGGTAAGAATAAGAAATTTAAAT
ATATTAATTTTTTTTTTTTATTATTTTTCTACTGGTTTAACAATATTTTATACTATTCGT
TTATTAATATATTTAAGGATTAAGGATTATAATTTATTTTCTATATATAATTTATATGAT
GAAAATTATATTATGTTAAAAAGTATATTTTTATTATTATTTATAAGTTTAGTTACTGGA
AAATTTTTAATATGAATAATTTTTAATTATCCTTATATAATTTATTTATCATTTAATATG
AAGATAATAGTTATATATGTGAGATTAATTGGTATATTTATAGGATATTTAATTAGTAAT
ATA
>H12_imp
TGAGCAGGAATAGTAGGAACTTCCTTAAGATTATTAATTCGCACTGAATTAGGTAATCCT
GGTTCTCTAATTGGAGATGATCAAATTTACAATACTATTGTAACAGCTCATGCTTTTATC
ATAATTTTTTTTATAGTTATACCTATTATAATTGGAGGATTTGGAAATTGATTAATTCCC
TTAATATTAGGAGCCCCAGATATAGCTTTCCCTCGAATAAATAATATAAGATTTTGATTA
TTACCTCCCTCTTTAACTCTATTAATTTCTAGAAGAATCGTTGAAAATGGGGCAGGAACT
GGATGAACAGTTTACCCCCCTTTATCTTCTAATATTGCTCACGGAGGAAGATCAGTTGAT
TTAGCTATTTTCTCCTTACATTTAGCTGGTATTTCTTCTATTTTAGGAGCTATTAATTTT
ATTACAACTATTATCAATATACGAATCAATCACATATCATTTGATCAAATACCTCTTTTT
GTATGAGCAGTTGGAATTACTGCTTTACTTTTATTATTATCTTTACCTGTTTTAGCAGGC
GCTATTACTATACTTTTAACAGATCGAAATCTTAATACTTCATTTTTTGATCCCGCAGGA
AAAGGTCCTAATAAGGTTGGTTATATAGGAATTTTACAGCCTTTTTCAGATGCTATTAAA
TTATTTACTAAGGAACAAATTTTTCCAATTTATTCTAATTATATTTCTTATTATTTTTCT
CCAATTATTGGATTTATTTTATCTTTAATGGTTTGAATATTAATTCCTTATTATTTTAAT
ATAGTTAGATTTAATTTAGGAATTTTATTTTTTTTATGTTGTACTAGAATAGGGGTATAT
ACTGTTATAGTTGCTGGATGATCCTCGAATTCTAATTATTCTTTATTAGGGAGATTACGG
GCTGTTGCTCAAACAATTTCTTATGAAGTAAGATTAGCTTTAATTATATTATCAAGAATT
ATTTTAATTTTAGATTTTAATATAATAATATTTTTTGTTTATCAAGATTTAATTTGATTT
TTTTTTTTAATATTACCTTTAAGAATATGTTGAGGAGTTTATTTATTAATTCGATTTAAT
ATATTATTAGTTGATATATTTTTTTTTAAGTTATTATTATTATTATCTGGATTGACAATA
TTTATAGCTGGTATTTCAGCTAATTATGAGTTTGACTTAAAAAAAATTATTGCTTTATCA
ACTTTAAGACAATTAGGTTTAATAATAAGAATTTTAAGAATAGGATTGCCTGAATTAGCT
TTTTTTCATTTATTAACACATGCTATATTTAAAGCTTTATTATTTATATGTGCGGGGGTA
ATTATTCATATAATAAATGATAATCAAGATATTCGTTTTATAGGGGGTATTAGAATATAT
ATTCCATTAACTTCTTTATGTATAAATATTTCTAATTTAGCTTTATGTGGAATTCCTTTT
TTGGCTGGGTTTTATTCTAAGGATTTAATTTTAGAGATGGTAAGAATAAGAAATTTAAAT
ATATTAATTTTTTTTTTTTATTATTTTTCTACTGGTTTAACAATATTTTATACTATTCGT
TTATTAATATATTTAAGGATTAAGGATTATAATTTATTTTCTATATATAATTTATATGAT
GAAAATTATATTATGTTAAAAAGTATATTTTTATTATTATTTATAAGTTTAGTTACTGGA
AAATTTTTAATATGAATAATTTTTAATTATCCTTATATAATTTATTTATCATTTAATATG
AAGATAATAGTTATATATGTGAGATTAATTGGTATATTTATAGGATATTTAATTAGTAAT
ATA
>H13_imp
TGAGCAGGAATAGTAGGAACTTCCTTAAGATTATTAATTCGCACTGAATTAGGTAATCCT
GGTTCTCTAATTGGAGATGATCAAATTTACAATACTATTGTAACAGCTCATGCTTTTATC
ATAATTTTTTTTATAGTTATACCTATTATAATTGGAGGATTTGGAAATTGATTAATTCCC
TTAATATTAGGAGCCCCAGATATAGCTTTCCCTCGAATAAATAATATAAGATTTTGATTA
TTACCTCCCTCTTTAACTCTATTAATTTCTAGAAGAATCGTTGAAAATGGAGCAGGAACT
GGATGAACAGTTTACCCCCCTTTATCTTCTAATATTGCTCACGGAGGAAGATCAGTTGAT
TTAGCTATTTTCTCCTTACATTTAGCTGGTATTTCTTCTATTTTAGGAGCTATTAATTTT
ATTACAACTATTATCAATATACGAATCAATCACATATCATTTGATCAAATACCTCTTTTT
GTATGAGCAGTTGGAATTACTGCTTTACTTTTATTATTATCTTTACCTGTTTTAGCAGGC
GCTATTACTATACTTTTAACAGATCGAAATCTTAATACTTCATTTTTTGATCCCGCAGGA
AAAGGTCCTAATAAGGTTGGTTATATAGGAATTTTACAGCCTTTTTCAGATGCTATTAAA
TTATTTACTAAGGAACAAATTTTTCCAATTTATTCTAATTATATTTCTTATTATTTTTCT
CCAATTATTGGATTTATTTTATCTTTAATGGTTTGAATATTAATTCCTTATTATTTTAAT
ATAGTTAGATTTAATTTAGGAATTTTATTTTTTTTATGTTGTACTAGAATAGGGGTATAT
ACTGTTATAGTTGCTGGATGATCCTCGAATTCTAATTATTCTTTATTAGGGAGATTACGG
GCTGTTGCTCAAACAATTTCTTATGAAGTAAGATTAGCTTTAATTATATTATCAAGAATT
ATTTTAATTTTAGATTTTAATATAATAATATTTTTTGTTTATCAAGATTTAATTTGATTT
TTTTTTTTAATATTACCTTTAAGAATATGTTGAGGAGTTTATTTATTAATTCGATTTAAT
ATATTATTAGTTGATATATTTTTTTTTAAGTTATTATTATTATTATCTGGATTGACAATA
TTTATAGCTGGTATTTCAGCTAATTATGAGTTTGACTTAAAAAAAATTATTGCTTTATCA
ACTTTAAGACAATTAGGTTTAATAATAAGAATTTTAAGAATAGGATTGCCTGAATTAGCT
TTTTTTCATTTATTAACACATGCTATATTTAAAGCTTTATTATTTATATGTGCGGGGGTA
ATTATTCATATAATAAATGATAATCAAGATATTCGTTTTATAGGGGGTATTAGAATATAT
ATTCCATTAACTTCTTTATGTATAAATATTTCTAATTTAGCTTTATGTGGAATTCCTTTT
TTGGCTGGGTTTTATTCTAAGGATTTAATTTTAGAGATGGTAAGAATAAGAAATTTAAAT
ATATTAATTTTTTTTTTTTATTATTTTTCTACTGGTTTAACAATATTTTATACTATTCGT
TTATTAATATATTTAAGGATTAAGGATTATAATTTATTTTCTATATATAATTTATATGAT
GAAAATTATATTATGTTAAAAAGTATATTTTTATTATTATTTATAAGTTTAGTTACTGGA
AAATTTTTAATATGAATAATTTTTAATTATCCTTATATAATTTATTTATCATTTAATATG
AAGATAATAGTTATATATGTGAGATTAATTGGTATATTTATAGGATATTTAATTAGTAAT
ATA
>H14_imp
TGAGCAGGAATAGTAGGAACTTCTTTAAGATTATTAATTCGCACTGAATTAGGTAATCCT
GGCTCTCTAATTGGAGATGATCAAATTTATAATACTATTGTAACAGCTCATGCTTTTATT
ATAATTTTTTTTATAGTTATACCTATTATAATTGGAGGATTTGGAAATTGATTAATTCCC
TTAATATTAGGGGCCCCAGATATAGCTTTCCCCCGAATAAATAATATAAGATTTTGATTA
TTACCTCCTTCTTTAACTTTATTAATTTCTAGAAGAATTGTTGAAAATGGGGCAGGAACT
GGATGAACAGTTTATCCCCCATTATCTTCTAATATTGCTCATGGAGGAAGATCAGTTGAT
TTAGCTATTTTCTCCTTACATTTAGCTGGAATTTCTTCTATTTTAGGAGCTATTAATTTT
ATTACAACTATTATCAATATACGAATCAATCACATATCATTTGATCAAATACCTCTTTTT
GTATGAGCAGTTGGAATTACTGCTTTACTTTTATTATTATCTTTACCTGTTTTAGCGGGA
GCTATTACCATACTTTTAACAGATCGAAATCTTAATACTTCATTTTTTGATCCCGCAGGA
AAAGGTCCTAATAAGGTTGGTTATATGGGAATTTTACAGCCTTTTTCAGATGCTATTAAA
TTATTTACTAAGGAACAAACTTTTCCAATTTATTCTAATTATATTTCTTATTATTTTTCT
CCAATTATTGGATTTATTTTATCTTTAATAGTTTGAATATTAATTCCTTATTATTTTAAT
ATGGTTAGATTTAATTTAGGGATTTTATTTTTTTTATGTTGTACTAGAATAGGGGTGTAT
ACCGTTATAGTTGCTGGGTGATCAGCAAATTCTAATTATTCTTTATTAGGAAGATTACGA
GCTGTTGCTCAAACAATTTCTTATGAAGTAAGATTAGCTTTAATTATATTATCAAGAATT
ATTTTAATTTTAGATTTTAATATAATAATATTTTTTGTTTATCAAGATTTAATTTGATTT
TTTTTTTTAATATTACCTTTAAGAATATGTTGAGGAGTTTATTTATTAATTCGATTTAAT
GTATTATTAATTGATATATTTTTTTTTAAGGTATTATTATTATTATCTGGATTAACTATG
TTTATAGCTGGTATTTCAGCTAATTATGAGTTTGATTTAAAAAAAATTATTGCTTTATCA
ACTTTAAGACAATTAGGTTTAATAATAAGAATTTTAAGAATAGGATTGCCTGAATTAGCT
TTTTTTCATTTATTAACGCATGCTATATTTAAAGCTTTATTATTTATATGTGCGGGGGTA
ATTATTCATATAATAAATGATAATCAAGATATTCGTTTTATAGGGGGTATTAGAATATAT
ATTCCAATAACTTCTTTATGTATAAATATTTCTAATTTAGCTTTATGTGGAATTCCTTTT
TTGGCTGGATTTTATTCTAAGGATTTAATTTTAGAGATGGTAAGAATAAGAAATTTAAAT
ATACTAATTTTTTTTTTTTATTATTTTTCTACTGGTTTAACAATATTTTATACTATTCGT
TTATTAATATATTTAAGGATTAAGGATTATAATTTATTTTCTATATATAATTTATATGAT
GAAAATTATATTATGTTAAAAAGTATATTTTTATTATTATTTATAAGTTTAGTTACTGGA
AGTTTTTTAATATGAATAATTTTTAATTATCCTTATATAATTTATTTATCATTTAATATG
AAGATAATAGTTATATATGTGAGATTAATTGGTATATTTATAGGGTATTTAATTAGTAAT
ATA
>H15_imp
TGAGCAGGAATAGTAGGAACTTCTTTAAGATTATTAATTCGCACTGAATTAGGTAATCCT
GGCTCTCTAATTGGAGATGATCAAATTTATAATACTATTGTAACAGCTCATGCTTTTATT
ATAATTTTTTTTATAGTTATACCTATTATAATTGGAGGATTTGGAAATTGATTAATTCCC
TTAATATTAGGGGCCCCAGATATAGCTTTCCCCCGAATAAATAATATAAGATTTTGATTA
TTACCCCCTTCTTTAACTTTATTAATTTCTAGAAGAATTGTTGAAAATGGGGCAGGAACT
GGATGAACAGTTTATCCCCCATTATCTTCTAATATTGCTCATGGAGGAAGATCAGTTGAT
TTAGCTATTTTCTCCTTACATTTAGCTGGAATTTCTTCTATTTTAGGAGCTATTAATTTT
ATTACAACTATTATCAATATACGAATCAATCACATATCATTTGATCAAATACCTCTTTTT
GTATGAGCAGTTGGAATTACTGCTTTACTTTTATTATTATCTTTACCTGTTTTAGCGGGA
GCTATTACCATACTTTTAACAGATCGAAATCTTAATACTTCATTTTTTGATCCCGCAGGA
AAAGGTCCTAATAAGGTTGGTTATATGGGAATTTTACAGCCTTTTTCAGATGCTATTAAA
TTATTTACTAAGGAACAAACTTTTCCAATTTATTCTAATTATATTTCTTATTATTTTTCT
CCAATTATTGGATTTATTTTATCTCTAATAGTTTGAATATTAATTCCTTATTATTTTAAT
ATGGTTAGATTTAATTTAGGGATTTTATTTTTTTTATGTTGTACTAGAATAGGGGTGTAT
ACCGTTATAGTTGCTGGATGATCAGCAAATTCTAATTATTCTTTATTAGGAAGATTACGA
GCTGTTGCTCAAACAATTTCTTATGAAGTAAGATTAGCTTTAATTATATTATCAAGAATT
ATTTTAATTTTAGATTTTAATATAATAATATTTTTTGTTTATCAAGATTTAATTTGATTT
TTTTTTTTAATATTACCTTTAAGAATATGTTGAGGAGTTTATTTATTAATTCGATTTAAT
GTATTATTAATTGATATATTTTTTTTTAAGATATTATTATTATTATCTGGATTAACTATG
TTTATAGCTGGTATTTCAGCTAATTATGAGTTTGATTTAAAAAAAATTATTGCTTTATCA
ACTTTAAGACAATTAGGTTTAATAATAAGAATTTTAAGAATAGGATTGCCTGAATTAGCT
TTTTTTCATTTATTAACGCATGCTATATTTAAAGCTTTATTATTTATATGTGCGGGGGTA
ATTATTCATATAATAAATGATAATCAAGATATTCGTTTTATAGGGGGTATTAGAATATAT
ATTCCAATAACTTCTTTATGTATAAATATTTCTAATTTAGCTTTATGTGGAATTCCTTTT
TTGGCTGGATTTTATTCTAAGGATTTAATTTTAGAGATGGTAAGAATAAGAAATTTAAAT
ATACTAATTTTTTTTTTTTATTATTTTTCTACTGGTTTAACAATATTTTATACTATTCGT
TTATTAATATATTTAATAATTAAGGATTATAATTTATTTTCTATATATAATTTATATGAT
GAAAATTATATTATGTTAAAAAGTATATTTTTATTATTATTTATAAGTTTAGTTACTGGA
AGTTTTTTAATATGAATAATTTTTAATTATCCTTATATAATTTATTTATCATTTAATATG
AAGATAATAGTTATATATGTGAGATTAATTGGTATATTTATAGGGTATTTAATTAGTAAT
ATA
>H16_imp
TGAGCAGGAATAGTAGGAACTTCTTTAAGATTATTAATTCGCACTGAATTAGGTAATCCT
GGCTCTCTAATTGGAGATGATCAAATTTATAATACTATTGTAACAGCTCATGCTTTTATT
ATAATTTTTTTTATAGTTATACCTATTATAATTGGAGGATTTGGAAATTGATTAATTCCC
TTAATATTGGGGGCCCCAGATATAGCTTTCCCCCGAATAAATAATATAAGATTTTGATTA
TTACCCCCTTCTTTAACTTTATTAATTTCTAGAAGAATTGTTGAAAATGGGGCAGGAACT
GGATGAACAGTTTATCCCCCATTATCTTCTAATATTGCTCATGGAGGAAGATCAGTTGAT
TTAGCTATTTTCTCCTTACATTTAGCTGGAATTTCTTCTATTTTAGGAGCTATTAATTTT
ATTACAACTATTATCAATATACGAATCAATCACATATCATTTGATCAAATACCTCTTTTT
GTATGAGCAGTTGGAATTACTGCTTTACTTTTATTATTATCTTTACCTGTTTTAGCGGGA
GCTATTACCATACTTTTAACAGATCGAAATCTTAATACTTCATTTTTTGATCCCGCAGGA
AAAGGTCCTAATAAGGTTGGTTATATGGGAATTTTACAGCCTTTTTCAGATGCTATTAAA
TTATTTACTAAGGAACAAACTTTTCCAATTTATTCTAATTATATTTCTTATTATTTTTCT
CCAATTATTGGATTTATTTTATCTCTAATAGTTTGAATATTAATTCCTTATTATTTTAAT
ATGGTTAGATTTAATTTAGGGATTTTATTTTTTTTATGTTGTACTAGAATAGGGGTGTAT
ACCGTTATAGTTGCTGGATGATCAGCAAATTCTAATTATTCTTTATTAGGAAGATTACGA
GCTGTTGCTCAAACAATTTCTTATGAAGTAAGATTAGCTTTAATTATATTATCAAGAATT
ATTTTAATTTTAGATTTTAATATAATAATATTTTTTGTTTATCAAGATTTAATTTGATTT
TTTTTTTTAATATTACCTTTAAGAATATGTTGAGGAGTTTATTTATTAATTCGATTTAAT
GTATTATTAATTGATATATTTTTTTTTAAGATATTATTATTATTATCTGGATTAACTATG
TTTATAGCTGGTATTTCAGCTAATTATGAGTTTGATTTAAAAAAAATTATTGCTTTATCA
ACTTTAAGACAATTAGGTTTAATAATAAGAATTTTAAGAATAGGATTGCCTGAATTAGCT
TTTTTTCATTTATTAACGCATGCTATATTTAAAGCTTTATTATTTATATGTGCGGGGGTA
ATTATTCATATAATAAATGATAATCAAGATATTCGTTTTATAGGGGGTATTAGAATATAT
ATTCCAATAACTTCTTTATGTATAAATATTTCTAATTTAGCTTTATGTGGAATTCCTTTT
TTGGCTGGATTTTATTCTAAGGATTTAATTTTAGAGATGGTAAGAATAAGAAATTTAAAT
ATACTAATTTTTTTTTTTTATTATTTTTCTACTGGTTTAACAATATTTTATACTATTCGT
TTATTAATATATTTAATAATTAAGGATTATAATTTATTTTCTATATATAATTTATATGAT
GAAAATTATATTATGTTAAAAAGTATATTTTTATTATTATTTATAAGTTTAGTTACTGGA
AGTTTTTTAATATGAATAATTTTTAATTATCCTTATATAATTTATTTATCATTTAATATG
AAGATAATAGTTATATATGTGAGATTAATTGGTATATTTATAGGGTATTTAATTAGTAAT
ATA
>H17_imp
TGAGCAGGAATAGTAGGAACTTCTTTAAGATTATTAATTCGCACTGAATTAGGTAATCCT
GGCTCTCTAATTGGAGATGATCAAATTTATAATACTATTGTAACAGCTCATGCTTTTATT
ATAATTTTTTTTATAGTTATACCTATTATAATTGGAGGATTTGGAAATTGATTAATTCCC
TTAATATTAGGGGCCCCAGATATAGCTTTCCCCCGAATAAATAATATAAGATTTTGATTA
TTACCTCCTTCTTTAACTTTATTAATTTCTAGAAGAATTGTTGAAAATGGGGCAGGAACT
GGATGAACAGTTTATCCCCCATTATCTTCTAATATTGCTCATGGAGGAAGATCAGTTGAT
TTAGCTATTTTCTCCTTACATTTAGCTGGAATTTCTTCTATTTTAGGAGCTATTAATTTT
ATTACAACTATTATCAATATACGAATCAATCACATATCATTTGATCAAATACCTCTTTTT
GTATGAGCAGTTGGAATTACTGCTTTACTTTTATTATTATCTTTACCTGTTTTAGCGGGA
GCTATTACCATACTTTTAACAGATCGAAATCTTAATACTTCATTTTTTGATCCCGCAGGA
AAAGGTCCTAATAAGGTTGGTTATATGGGAATTTTACAGCCTTTTTCAGATGCTATTAAA
TTATTTACTAAGGAACAAACTTTTCCAATTTATTCTAATTATATTTCTTATTATTTTTCT
CCAATTATTGGATTTATTTTATCTTTAATAGTTTGAATATTAATTCCTTATTATTTTAAT
ATGGTTAGATTTAATTTAGGGATTTTATTTTTTTTATGTTGTACTAGAATAGGGGTGTAT
ACTGTTATAGTTGCTGGATGATCAGCAAATTCTAATTATTCTTTATTAGGAAGATTACGA
GCTGTTGCTCAAACAATTTCTTATGAAGTAAGATTAGCTTTAATTATATTATCAAGAATT
ATTTTAATTTTAGATTTTAATATAATAATATTTTTTGTTTATCAAGATATAATTTGATTT
TTTTTTTTAATATTACCTTTAAGAATATGTTGAGGAGTTTATTTATTAATTCGATTTAAT
GTATTATTAATTGATATATTTTTTTTTAAGATATTATTATTATTATCTGGATTAACTATG
TTTATAGCTGGTATTTCAGCTAATTATGAGTTTGATTTAAAAAAAATTATTGCTTTATCA
ACTTTAAGACAATTAGGTTTAATAATAAGAATTTTAAGAATAGGATTGCCTGAATTAGCT
TTTTTTCATTTATTAACACATGCTATATTTAAAGCTTTATTATTTATATGTGCGGGGGTA
ATTATTCATATAATAAATGATAATCAAGATATTCGTTTTATAGGGGGTATTAGAATATAT
ATTCCAATAACTTCTTTATGTATAAATATTTCTAATTTAGCTTTATGTGGAATTCCTTTT
TTGGCTGGATTTTATTCTAAGGATTTAATTTTAGAGATGGTAAGAATAAGAAATTTAAAT
ATACTAATTTTTTTTTTTTATTATTTTTCTACTGGTTTAACAATATTTTATACTATTCGT
TTATTAATATATTTAATAATTAAGGATTATAATTTATTTTCTATATATAATTTATATGAT
GAAAATTATATTATGTTAAAAAGTATATTTTTATTATTATTTATAAGTTTAGTTACTGGA
AGTTTTTTAATATGAATAATTTTTAATTATCCTTATATAATTTATTTATCATTTAATATG
AAGATAATAGTTATATATGTGAGATTAATTGGTATATTTATAGGGTATTTAATTAGAAAT
ATA
>H18_imp
TGAGCAGGAATAGTAGGAACTTCTTTAAGATTATTAATTCGTACTGAATTAGGTAATCCT
GGCTCTCTAATTGGAGATGATCAAATTTATAATACTATTGTAACAGCTCATGCTTTTATT
ATAATTTTTTTTATAGTTATACCTATTATAATTGGAGGATTTGGAAATTGATTAATTCCC
TTAATATTAGGAGCCCCAGATATAGCTTTCCCTCGAATAAATAATATAAGATTTTGATTA
TTACCCCCCTCCTTAACTTTATTAATTTCTAGAAGAATTGTTGAAAATGGAGCAGGAACT
GGATGAACAGTTTATCCCCCATTATCTTCTAATATTGCTCATGGAGGAAGATCAGTTGAT
TTAGCTATTTTCTCCTTACATTTAGCTGGAATTTCTTCTATTTTAGGAGCTATTAATTTT
ATTACAACTATTATCAATATACGAATCAATCACATATCATTTGATCAAATACCTCTTTTT
GTATGAGCAGTTGGAATTACTGCTTTACTTTTATTATTATCTTTACCTGTTTTAGCAGGC
GCTATTACCATACTTCTAACAGATCGAAATCTTAATACTTCATTTTTTGATCCCGCAGGA
AAAGGTCCTAATAAGGTTGGTTATATGGGAATTTTACAGCCTTTTTCAGATGCTATTAAA
TTATTTACTAAGGAACAAACTTTTCCAATTTATTCTAATTATATTTCTTATTATTTTTCT
CCAATTATTGGATTTATTTTATCTTTAATAGTTTGGATATTAATTCCTTATTATTTTAAT
ATGGTTAGATTTAATTTAGGGATTTTATTTTTTTTATGTTGTACTAGAATAGGGGTGTAT
ACCGTTATAGTTGCTGGGTGATCAGCAAATTCTAATTATTCTTTATTAGGAAGATTACGA
GCTGTTGCTCAAACAATTTCTTATGAAGTAAGATTAGCTTTAATTATATTATCAAGAATT
ATTTTAATTTTAGATTTTAATATAATAATATTTTTTGTTTATCAAGATTTAATTTGATTT
TTTTTTTTAATATTACCTTTAAGAATATGTTGAGGAGTTTATTTATTAATTCGATTTAAT
GTATTATTAATTGATATATTTTTTTTTAAGATATTATTATTATTATCTGGATTAACTATG
TTTATAGCTGGTATTTCAGCTAATTATGAGTTTGATTTAAAAAAAATTATTGCTTTATCA
ACTTTAAGACAATTAGGTTTAATAATAAGAATTTTAAGAATAGGATTACCTGAATTAGCT
TTTTTTCATTTATTAACACATGCTATATTTAAAGCTTTATTATTTATATGTGCGGGGGTA
ATTATTCATATAATAAATGATAATCAAGATATTCGTTTTATAGGGGGTATTAGAATATAT
ATTCCAATAACTTCTTTATGTATAAATATTTCTAATTTAGCTTTATGTGGGATTCCTTTT
TTGGCTGGATTTTATTCCAAGGATTTAATTTTAGAGATGGTAAGAATAAGAAATTTAAAT
ATATTAATTTTTTTTTTTTATTATTTTTCTACTGGTTTAACAATATTTTATACTATTCGT
TTATTAATATATTTAAGGATTAAGGATTATAATTTATTTTCTATATATAATTTATATGAT
GAAAATTATATTATGTTAAAAAGTATATTTTTATTATTATTTATAAGTTTAGTTACTGGA
AGTTTTTTAATATGAATAATTTTTAATTATCCTTATATAATTTATTTATCATTTAATATG
AAGATAATAGTTATATATGTGAGATTAATTGGTATATTTATAGGGTATTTAATCAGTAAT
ATA
>H19_imp
TGAGCAGGAATAGTAGGAACTTCTTTAAGATTATTAATTCGTACTGAATTAGGTAATCCT
GGCTCTCTAATTGGAGATGATCAAATTTATAATACTATTGTAACAGCTCATGCTTTTATT
ATAATTTTTTTTATAGTTATACCTATTATAATTGGAGGATTTGGAAATTGATTAATTCCC
TTAATATTAGGAGCCCCAGATATAGCTTTCCCTCGAATAAATAATATAAGATTTTGATTA
TTACCCCCCTCCTTAACTTTATTAATTTCTAGAAGAATTGTTGAAAATGGAGCAGGAACT
GGATGAACAGTTTATCCCCCATTATCTTCTAATATTGCTCATGGAGGAAGATCAGTTGAT
TTAGCTATTTTCTCCTTACATTTAGCTGGAATTTCTTCTATTTTAGGAGCTATTAATTTT
ATTACAACTATTATCAATATACGAATCAATCACATATCATTTGATCAAATACCTCTTTTT
GTATGAGCAGTTGGAATTACTGCTTTACTTTTATTATTATCTTTACCTGTTTTAGCAGGC
GCTATTACCATACTTCTAACAGATCGAAATCTTAATACTTCATTTTTTGATCCCGCAGGA
AAAGGTCCTAATAAGGTTGGTTATATGGGAATTTTACAGCCTTTTTCAGATGCTATTAAA
TTATTTACTAAGGAACAAACTTTCCCAATTTATTCTAATTATATTTCTTATTATTTTTCT
CCAATTATTGGGTTTATTTTATCTTTAATAGTTTGAATATTAATTCCTTATTATTTTAAT
ATGGTTAGATTTAATTTAGGGATTTTATTTTTTTTATGTTGTACTAGAATAGGGGTGTAT
ACTGTTATAGTTGCTGGATGATCAGCAAATTCTAATTATTCTTTATTAGGAAGATTACGA
GCTGTTGCTCAAACAATTTCTTATGAAGTAAGATTAGCTTTAATTATATTATCAAGAATT
ATTTTAATTTTAGATTTTAATATAATAATATTTTTTATTTATCAAGATTTAATTTGATTT
TTTTTTTTAATATTACCTTTAAGAATATGTTGAGGAGTTTATTTATTAATTCGATTTAAT
GTATTATTAATTGATATATTTTTTTTTAAGATATTATTATTATTATCTGGATTAACTATG
TTTATAGCTGGTATTTCAGCTAATTATGAGTTTGATTTAAAAAAAATTATTGCTTTATCA
ACTTTAAGACAATTAGGTTTAATAATAAGAATTTTAAGAATAGGATTACCTGAATTAGCT
TTTTTTCATTTATTAACACATGCTATATTTAAAGCTTTATTATTTATATGTGCGGGGGTA
ATTATTCATATAATAAATGATAATCAAGATATTCGTTTTATAGGGGGTATTAGAATATAT
ATTCCAATAACTTCTTTATGTATAAATATTTCTAATTTAGCTTTATGTGGGATTCCTTTT
TTGGCCGGATTTTATTCCAAGGATTTAATTTTAGAGATGGTAAGAATAAGAAATTTAAAT
ATATTAATTTTTTTTTTTTATTATTTTTCTACTGGTTTAACAATATTTTATACTATTCGT
TTATTAATATATTTAAGGATTAAGGATTATAATTTATTTTCTATATATAATTTATATGAT
GAAAATTATATTATGTTAAAAAGTATATTTTTATTATTATTTATAAGTTTAGTTACTGGA
AGTTTTTTAATATGAATAATTTTTAATTATCCTTATATAATTTATTTATCATTTAATATG
AAGATAATAGTTATATATGTGAGATTAATTGGTATATTTATAGGGTATTTAATCAGTAAT
ATA
>H20_imp
TGAGCAGGAATAGTAGGAACTTCTTTAAGATTATTAATTCGCACTGAATTAGGTAATCCT
GGTTCTCTAATTGGAGATGATCAAATTTATAATACTATTGTAACAGCTCATGCTTTTATT
ATAATTTTTTTTATGGTTATACCTATTATAATTGGAGGATTTGGAAATTGATTAATTCCC
TTAATATTAGGAGCCCCAGATATAGCTTTCCCCCGAATAAATAATATAAGATTTTGATTA
TTACCCCCTTCTTTAACTTTATTAATTTCTAGAAGAATTGTTGAAAATGGGGCAGGAACT
GGATGAACAGTTTATCCCCCATTATCTTCTAATATTGCTCATAGAGGAAGATCAGTTGAT
TTAGCTATTTTCTCCTTACATTTAGCTGGAATTTCTTCTATTTTAGGAGCTATTAATTTT
ATTACAACTATTATCAATATACGAATCAATCACATATCATTTGATCAAATACCTCTTTTT
GTATGAGCAGTTGGAATTACTGCTTTACTTTTATTATTATCTTTACCTGTTTTAGCGGGA
GCTATTACCATACTTTTAACAGATCGAAATCTTAATACTTCATTTTTTGATCCCGCAGGA
AAAGGTCCTAATAAGGTTGGTTATATGGGAATTTTACAGCCTTTTTCAGATGCTATTAAA
TTATTTACTAAGGAACAAACTTTCCCAATTTATTCTAATTATATTTCTTATTATTTTTCT
CCAATTATTGGGTTTATTTTATCTTTAATAGTTTGAATATTAATTCCTTATTATTTTAAT
ATGGTTAGATTTAATTTAGGGATTTTATTTTTTTTATGTTGTACTAGAATAGGGGTGTAT
ACTGTTATAGTTGCTGGATGATCAGCAAATTCTAATTATTCTTTATTAGGAAGATTACGA
GCTGTTGCTCAAACAATTTCTTATGAAGTAAGATTAGCTTTAATTATATTATCAAGAATT
ATTTTAATTTTAGATTTTAATATAATAATATTTTTTATTTATCAAGATTTAATTTGATTT
TTTTTTTTAATATTACCTTTAAGAATATGTTGAGGAGTTTATTTATTAATTCGATTTAAT
GTATTATTAATTGATATATTTTTTTTTAAGATATTATTATTATTATCTGGATTAACTATG
TTTATAGCTGGTATTTCAGCTAATTATGAGTTTGATTTAAAAAAAATTATTGCTTTATCA
ACTTTAAGACAATTAGGTTTAATAATAAGAATTTTAAGAATAGGATTACCTGAATTAGCT
TTTTTTCATTTATTAACACATGCTATATTTAAAGCTTTATTATTTATATGTGCGGGGGTA
ATTATTCATATAATAAATGATAATCAAGATATTCGTTTTATAGGGGGTATTAGAATATAT
ATTCCAATAACTTCTTTATGTATAAATATTTCTAATTTAGCTTTATGTGGGATTCCTTTT
TTGGCTGGATTTTATTCCAAGGATTTAATTTTAGAGATGGTAAGAATAAGAAATTTAAAT
ATATTAATTTTTTTTTTTTATTATTTTTCTACTGGTTTAACAATATTTTATACTATTCGT
TTATTAATATATTTAAGGATTAAGGATTATAATTTATTTTCTATATATAATTTATATGAT
GAAAATTATATTATGTTAAAAAGTATATTTTTATTATTATTTATAAGTTTAGTTACTGGA
AGTTTTTTAATATGAATAATTTTTAATTATCCTTATATAATTTATTTATCATTTAATATG
AAGATAATAGTTATATATGTGAGATTAATTGGTATATTTATAGGGTATTTAATCAGTAAT
ATA
>H21_imp
TGAGCAGGAATAGTAGGAACTTCTTTAAGATTATTAATTCGCACTGAATTAGGTAATCCT
GGTTCTCTAATTGGAGATGATCAAATTTATAATACTATTGTAACAGCTCATGCTTTTATT
ATAATTTTTTTTATGGTTATACCTATTATAATTGGAGGATTTGGAAATTGATTAATTCCC
TTAATATTAGGAGCCCCAGATATAGCTTTCCCCCGAATAAATAATATAAGATTTTGATTA
TTACCCCCTTCTTTAACTTTATTAATTTCTAGAAGAATTGTTGAAAATGGGGCAGGAACT
GGATGAACAGTTTATCCCCCATTATCTTCTAATATTGCTCATGGAGGAAGATCAGTTGAT
TTAGCTATTTTCTCCTTACATTTAGCTGGAATTTCTTCTATTTTAGGAGCTATTAATTTT
ATTACAACTATTATCAATATACGAATCAATCACATATCATTTGATCAAATACCTCTTTTT
GTATGAGCAGTTGGAATTACTGCTTTACTTTTATTATTATCTTTACCTGTTTTAGCGGGA
GCTATTACCATACTTTTAACAGATCGAAATCTTAATACTTCATTTTTTGATCCCGCAGGA
AAAGGTCCTAATAAGGTTGGTTATATGGGAATTTTACAGCCTTTTTCAGATGCTATTAAA
TTATTTACTAAGGAACAAACTTTTCCAATTTATTCTAATTATATTTCTTATTATTTTTCT
CCAATTATTGGATTTATTTTATCTTTAATAGTTTGGATATTAATTCCTTATTATTTTAAT
ATGGTTAGATTTAATTTAGGGATTTTATTTTTTTTATGTTGTACTAGAATAGGGGTGTAT
ACCGTTATAGTTGCTGGGTGATCAGCAAATTCTAATTATTCTTTATTAGGAAGATTACGA
GCTGTTGCTCAAACAATTTCTTATGAAGTAAGATTAGCTTTAATTATATTATCAAGAATT
ATTTTAATTTTAGATTTTAATATAATAATATTTTTTGTTTATCAAGATTTAATTTGATTT
TTTTTTTTAATATTACCTTTAAGAATATGTTGAGGAGTTTATTTATTAATTCGATTTAAT
GTATTATTAATTGATATATTTTTTTTTAAGATATTATTATTATTATCTGGATTAACTATG
TTTATAGCTGGTATTTCAGCTAATTATGAGTTTGATTTAAAAAAAATTATTGCTTTATCA
ACTTTAAGACAATTAGGTTTAATAATAAGAATTTTAAGAATAGGATTGCCTGAATTAGCT
TTTTTTCATTTATTAACGCATGCTATATTTAAAGCTTTATTATTTATATGTGCGGGGGTA
ATTATTCATATAATAAATGATAATCAAGATATTCGTTTTATAGGGGGTATTAGAATATAT
ATTCCAATAACTTCTTTATGTATAAATATTTCTAATTTAGCTTTATGTGGAATTCCTTTT
TTGGCTGGATTTTATTCTAAGGATTTAATTTTAGAGATGGTAAGAATAAGAAATTTAAAT
ATACTAATTTTTTTTTTTTATTATTTTTCTACTGGTTTAACAATATTTTATACTATTCGT
TTATTAATATATTTAAGGATTAAGGATTATAATTTATTTTCTATATATAATTTATATGAT
GAAAATTATATTATGTTAAAAAGTATATTTTTATTATTATTTATAAGTTTAGTTACTGGA
AGTTTTTTAATATGAATAATTTTTAATTATCCTTATATAATTTATTTATCATTTAATATG
AAGATAATAGTTATATATGTGAGATTAATTGGTATATTTATAGGGTATTTAATTAGTAAT
ATA
>H22_imp
TGAGCAGGAATAGTAGGAACTTCTTTAAGATTATTAATTCGCACTGAATTAGGTAATCCT
GGTTCTCTAATTGGAGATGATCAAATTTATAATACTATTGTAACAGCTCATGCTTTTATT
ATAATTTTTTTTATGGTTATACCTATTATAATTGGAGGATTTGGAAATTGATTAATTCCC
TTAATATTAGGAGCCCCAGATATAGCTTTCCCCCGAATAAATAATATAAGATTTTGATTA
TTACCCCCTTCTTTAACTTTATTAATTTCTAGAAGAATTGTTGAAAATGGGGCAGGAACT
GGATGAACAGTTTATCCCCCATTATCTTCTAATATTGCTCATAGAGGAAGATCAGTTGAT
TTAGCTATTTTCTCCTTACATTTAGCTGGAATTTCTTCTATTTTAGGAGCTATTAATTTT
ATTACAACTATTATCAATATACGAATCAATCACATATCATTTGATCAAATACCTCTTTTT
GTATGAGCAGTTGGAATTACTGCTTTACTTTTATTATTATCTTTACCTGTTTTAGCGGGA
GCTATTACCATACTTTTAACAGATCGAAATCTTAATACTTCATTTTTTGATCCCGCAGGA
AAAGGTCCTAATAAGGTTGGTTATATGGGAATTTTACAGCCTTTTTCAGATGCTATTAAA
TTATTTACTAAGGAACAAACTTTTCCAATTTATTCTAATTATATTTCTTATTATTTTTCT
CCAATTATTGGATTTATTTTATCTTTAATAGTTTGGATATTAATTCCTTATTATTTTAAT
ATGGTTAGATTTAATTTAGGGATTTTATTTTTTTTATGTTGTACTAGAATAGGGGTGTAT
ACCGTTATAGTTGCTGGGTGATCAGCAAATTCTAATTATTCTTTATTAGGAAGATTACGA
GCTGTTGCTCAAACAATTTCTTATGAAGTAAGATTAGCTTTAATTATATTATCAAGAATT
ATTTTAATTTTAGATTTTAATATAATAATATTTTTTGTTTATCAAGATTTAATTTGATTT
TTTTTTTTAATATTACCTTTAAGAATATGTTGAGGAGTTTATTTATTAATTCGATTTAAT
GTATTATTAATTGATATATTTTTTTTTAAGGTATTATTATTATTATCTGGATTAACTATG
TTTATAGCTGGTATTTCAGCTAATTATGAGTTTGATTTAAAAAAAATTATTGCTTTATCA
ACTTTAAGACAATTAGGTTTAATAATAAGAATTTTAAGAATAGGATTGCCTGAATTAGCT
TTTTTTCATTTATTAACGCATGCTATATTTAAAGCTTTATTATTTATATGTGCGGGGGTA
ATTATTCATATAATAAATGATAATCAAGATATTCGTTTTATAGGGGGTATTAGAATATAT
ATTCCAATAACTTCTTTATGTATAAATATTTCTAATTTAGCTTTATGTGGAATTCCTTTT
TTGGCTGGATTTTATTCTAAGGATTTAATTTTAGAGATGGTAAGAATAAGAAATTTAAAT
ATATTAATTTTTTTTTTTTATTATTTTTCTACTGGTTTAACAATATTTTATACTATTCGT
TTATTAATATATTTAAGGATTAAGGATTATAATTTATTTTCTATATATAATTTATATGAT
GAAAATTATATTATGTTAAAAAGTATATTTTTATTATTATTTATAAGTTTAGTTACTGGA
AGTTTTTTAATATGAATAATTTTTAATTATCCTTATATAATTTATTTATCATTTAATATG
AAGATAATAGTTATATATGTGAGATTAATTGGTATATTTATAGGGTATTTAATTAGTAAT
ATA
>H23_cep
TGAGCAGGAATAGTAGGAACTTCATTAAGATTATTAATTCGAACTGAATTAGGTAATCCT
GGATCTTTAATTGGAGATGATCAAATTTACAATACTATTGTAACAGCTCATGCTTTTATT
ATAATTTTCTTTATAGTTATACCAATTATAATTGGAGGATTTGGAAATTGATTAGTTCCA
TTAATACTAGGAGCTCCTGATATAGCTTTCCCCCGAATAAATAATATAAGATTCTGATTA
TTACCACCTTCATTAACTTTATTAATTTCTAGAAGAATTGTTGAAAATGGGGCAGGAACT
GGATGAACAGTTTACCCTCCTTTATCATCTAATATTGCTCATGGAGGAAGATCAGTTGAT
TTAGCTATTTTCTCTCTACATTTAGCTGGAATTTCATCTATTTTAGGAGCTATTAATTTT
ATTACAACTATTATTAATATACGAATTAATCATATATCATTCGATCAAATACCTCTTTTT
GTATGAGCAGTAGGAATTACTGCTTTACTTTTATTATTATCTCTACCTGTTTTAGCAGGA
GCTATTACTATACTTTTAACAGATCGAAACCTTAATACTTCTTTTTTTGATCCTGCAGGA
AAAGGTCCTAATAAAGTTGGATATATGGGAATTTTACAACCTTTTTCTGATGCTATTAAA
TTATTTACTAAGGAGCAAACTTTTCCTATATATTCTAATTATGTTTCTTATTATTTTTCT
CCTATTATTGGTTTTATTTTATCTTTAATGATTTGAATATTAATTCCTTATTATTTTAAT
ATATTTAGATTTAATTTAGGTATTTTATTTTTTTTATGTTGTACTAGAATAGGAGTATAT
ACTGTTATAGTAGCAGGATGATCATCAAATTCTAATTATTCATTATTAGGAAGATTACGA
GCTGTTGCTCAAACAATTTCTTATGAAGTAAGATTATCTTTAATTATATTATCAAGAATT
GTTTTAATTATAGATTTTAATATAATAAAATTTTTTATTTATCAAGATTTAATTTGATTT
TTTTTTTTAATATTGCCTTTAAGAATATGTTGAGGAGTTTATTTATTAATTCGATTTAAT
ATATTATTAGTTGATATATTTTTTTTTAAATTATTATTATTATTATCTGGGTTAACAATA
TTAATAGCTGGAATTTCTGCTAATTATGAGTTTGATTTAAAAAAAATTATTGCATTATCT
ACTTTAAGACAATTAGGGTTAATAATAAGAATTTTAAGAATAGGGTTACCAGAATTGGCT
TTTTTTCATTTATTAACTCATGCTATATTTAAAGCTTTATTATTTATATGTGCTGGAGTA
ATTATTCATATAATAAATGATAATCAGGATATTCGTTTTATAGGAGGTATTAGATTATAT
ATTCCTATAACTTCTTTATGTATAAATATTTCTAATTTAGCTTTATGTGGAGTTCCTTTT
TTAGCTGGATTTTATTCTAAAGATTTAATTTTAGAAATAGTAAGAATAAGAAATTTAAAT
ATATTAATTTTTTTTTTATATTATTTTTCTACAGGTTTAACAATATTTTATACTATTCGT
TTATTAATATATTTAATAATTAATGATTATAATTTATTTTCTATTTATAATTTATATGAT
GAAGATTATATTATATTAAAAAGTATATTTTTATTATTATTTATAAGTTTAATTACAGGT
AGATTTTTAATATGAATAATTTTTAATTATCCATATATAATTTATTTATCATTTAATTTA
AAAATAATAGTTATTTATGTGAGATCAATTGGTTTAATTATAGGATATTTAATTAGAAAT
ATA
>H24_cep
TGAGCAGGAATAGTAGGAACTTCATTAAGATTATTAATTCGAACTGAATTAGGTAATCCT
GGATCTTTAATTGGAGATGATCAAATTTACAATACTATTGTAACAGCTCATGCTTTTATT
ATAATTTTCTTTATAGTTATACCAATTATAATTGGAGGATTTGGAAATTGATTAGTTCCA
TTAATACTAGGAGCTCCTGATATAGCTTTCCCCCGAATAAATAATATAAGATTCTGATTA
TTACCACCTTCATTAACTTTATTAATTTCTAGAAGAATTGTTGAAAATGGGGCAGGAACT
GGATGAACAGTTTACCCTCCTTTATCATCTAATATTGCTCATGGAGGAAGATCAGTTGAT
TTAGCTATTTTCTCTCTACATTTAGCTGGAATTTCATCTATTTTAGGAGCTATTAATTTT
ATTACAACTATTATTAATATACGAATTAATCATATATCATTCGATCAAATACCTCTTTTT
GTATGAGCAGTAGGAATTACTGCTTTACTTTTATTATTATCTCTACCTGTTTTAGCAGGA
GCTATTACTATACTTTTAACAGATCGAAACCTTAATACTTCTTTTTTTGATCCTGCAGGA
AAAGGTCCTAATAAAGTTGGATATATAGGAATTTTACAACCTTTTTCTGATGCTATTAAA
TTATTTACTAAGGAGCAAACTTTTCCTATATATTCTAATTATGTTTCTTATTATTTTTCT
CCTATTATTGGTTTTATTTTATCTTTAATGATTTGAATATTAATTCCTTATTATTTTAAT
ATATTTAGATTTAATTTAGGTATTTTATTTTTTTTATGTTGTACTAGAATAGGAGTATAT
ACTGTTATAGTAGCAGGGTGATCATCAAATTCTAATTATTCATTATTAGGAAGATTACGA
GCTGTTGCTCAAACAATTTCTTATGAAGTAAGATTAGCTTTAATTATATTATCAAGAATT
GTTTTAATTATAGATTTTAATATAATAAAATTTTTTATTTATCAAGATTTAATTTGATTT
TTTTTTTTAATATTGCCTTTAAGAATATGTTGAGGAGTTTATTTATTAATTCGATTTAAT
ATATTATTAGTTGATATATTTTTTTTTAAATTATTATTATTATTATCTGGGTTAACAATA
TTAATAGCTGGAATTTCTGCTAATTATGAGTTTGATTTAAAAAAAATTATTGCATTATCT
ACTTTAAGACAATTAGGGTTAATAATAAGAATTTTAAGAATAGGGTTACCAGAATTGGCT
TTTTTTCATTTATTAACTCATGCTATATTTAAAGCTTTATTATTTATATGTGCTGGAGTA
ATTATTCATATAATAAATGATAATCAGGATATTCGTTTTATAGGGGGTATTAGATTATAT
ATTCCTATAACTTCTTTATGTATAAATATTTCTAATTTAGCTTTATGTGGAGTTCCTTTT
TTAGCTGGATTTTATTCTAAAGATTTAATTTTAGAAATAGTAAGAATAAGAAATTTAAAT
ATATTAATTTTTTTTTTATATTATTTTTCTACAGGTTTAACAATATTTTATACTATTCGT
TTATTAATATATTTAATAATTAATGATTATAATTTATTTTCTATTTATAATTTATATGAT
GAAGATTATATTATATTAAAAAGTATATTTTTATTATTATTTATAAGTTTAATTACAGGT
AGATTTTTAATATGAATAATTTTTAATTATCCATATATAATTTATTTATCATTTAATTTA
AAAATAATAGTTATTTATGTGAGATCAATTGGTTTAATTATAGGATATTTAATTAGAAAT
ATA
>H25_cep
TGAGCAGGAATAGTAGGAACTTCATTAAGATTATTAATTCGAACTGAATTAGGTAATCCT
GGATCTTTAATTGGAGATGATCAAATTTACAATACTATTGTAACAGCTCATGCTTTTATT
ATAATTTTCTTTATAGTTATACCAATTATAATTGGAGGATTTGGAAATTGATTAGTTCCA
TTAATACTAGGAGCTCCTGATATAGCTTTCCCCCGAATAAATAATATAAGATTCTGATTA
TTACCACCTTCATTAACTTTATTAATTTCTAGAAGAATTGTTGAAAATGGGGCAGGAACT
GGATGAACAGTTTACCCTCCTTTATCATCTAATATTGCTCATGGAGGAAGATCAGTTGAT
TTAGCTATTTTCTCTCTACATTTAGCTGGAATTTCATCTATTTTAGGAGCTATTAATTTT
ATTACAACTATTATTAATATACGAATTAATCATATATCATTCGATCAAATACCTCTTTTT
GTATGAGCAGTAGGAATTACTGCTTTACTTTTATTATTATCTCTACCTGTTTTAGCAGGA
GCTATTACTATACTTTTAACAGATCGAAACCTTAATACTTCTTTTTTTGATCCTGCAGGA
AAAGGTCCTAATAAAGTTGGATATATAGGAATTTTACAACCTTTTTCTGATGCTATTAAA
TTATTTACTAAGGAGCAAACTTTTCCTATATATTCTAATTATGTTTCTTATTATTTTTCT
CCTATTATTGGTTTTATTTTATCTTTAATGATTTGAATATTAATTCCTTATTATTTTAAT
ATATTTAGATTTAATTTAGGTATTTTATTTTTTTTATGTTGTACTAGAATAGGAGTATAT
ACTGTTATAGTAGCAGGGTGATCATCAAATTCTAATTATTCATTATTAGGAAGATTACGA
GCTGTTGCTCAAACAATTTCTTATGAAGTAAGATTAGCTTTAATTATATTATCAAGAATT
GTTTTAATTATAGATTTTAATATAATAAAATTTTTTATTTATCAAGATTTAATTTGATTT
TTTTTTTTAATATTGCCTTTAAGAATATGTTGAGGAGTTTATTTATTAATTCCATTTAAT
ATATTATTAGTTGATATATTTTTTTTTAAATTATTATTATTATTATCTGGGTTAACAATA
TTAATAGCTGGAATTTCTGCTAATTATGAGTTTGATTTAAAAAAAATTATTGCATTATCT
ACTTTAAGACAATTAGGGTTAATAATAAGAATTTTAAGAATAGGGTTACCAGAATTGGCT
TTTTTTCATTTATTAACTCATGCTATATTTAAAGCTTTATTATTTATATGTGCTGGAGTA
ATTATTCATATAATAAATGATAATCAGGATATTCGTTTTATAGGGGGTATTAGATTATAT
ATTCCTATAACTTCTTTATGTATAAATATTTCTAATTTAGCTTTATGTGGAGTTCCTTTT
TTAGCTGGATTTTATTCTAAAGATTTAATTTTAGAAATAGTAAGAATAAGAAATTTAAAT
ATATTAATTTTTTTTTTATATTATTTTTCTACAGGTTTAACAATATTTTATACTATTCGT
TTATTAATATATTTAATAATTAATGATTATAATTTATTTTCTATTTATAATTTATATGAT
GAAGATTATATTATATTAAAAAGTATATTTTTATTATTATTTATAAGTTTAATTACAGGT
AGATTTTTAATATGAATAATTTTTAATTATCCATATATAATTTATTTATCATTTAATTTA
AAAATAATAGTTATTTATGTGAGATCAATTGGTTTAATTATAGGATATTTAATTAGAAAT
ATA
>H26_cep
TGAGCAGGAATAGTAGGAACTTCATTAAGATTATTAATTCGAACTGAATTAGGTAATCCT
GGATCTTTAATTGGAGATGATCAAATTTACAATACTATTGTAACAGCTCATGCTTTTATT
ATAATTTTCTTTATAGTTATACCAATTATAATTGGAGGATTTGGAAATTGATTAGTTCCA
TTAATACTAGGAGCTCCTGATATAGCTTTCCCCCGAATAAATAATATAAGATTCTGATTA
TTACCACCTTCATTAACTTTATTAATTTCTAGAAGAATTGTTGAAAATGGGGCAGGAACT
GGATGAACAGTTTACCCTCCTTTATCATCTAATATTGCTCATGGAGGAAGATCAGTTGAT
TTAGCTATTTTCTCTCTACATTTAGCTGGAATTTCATCTATTTTAGGAGCTATTAATTTT
ATTACAACTATTATTAATATACGAATTAATCATATATCATTCGATCAAATACCTCTTTTT
GTATGAGCAGTAGGAATTACTGCTTTACTTTTATTATTATCTCTACCTGTTTTAGCAGGA
GCTATTACTATACTTTTAACAGATCGAAACCTTAATACTTCTTTTTTTGATCCTGCAGGA
AAAGGTCCTAATAAAGTTGGATATATAGGAATTTTACAACCTTTTTCTGATGCTATTAAA
TTATTTACTAAGGAGCAAACTTTTCCTATATATTCTAATTATGTTTCTTATTATTTTTCT
CCTATTATTGGTTTTATTTTATCTTTAATGATTTGAATATTAATTCCTTATTATTTTAAT
ATATTTAGATTTAATTTAGGTATTTTATTTTTTTTATGTTGTACTAGAATAGGAGTATAT
ACTGTTATAGTAGCAGGGTGATCATCAAATTCTAATTATTCATTATTAGGAAGATTACGA
GCTGTTGCTCAAACAATTTCTTATGAAGTAAGATTAGCTTTAATTATATTATCAAGAATT
GTTTTAATTATAGATTTTAATATAATAAAATTTTTTATTTATCAAGATTTAATTTGATTT
TTTTTTTTAATATTGCCTTTAAGAATATGTTGAGGAGTTTATTTATTAATTCGATTTAAT
ATATTATTAGTTGATATATTTTTTTTTAAATTATTATTATTATTATCTGGGTTAACAATA
TTAATAGCTGGAATTTCTGCTAATTATGAGTTTGATTTAAAAAAAATTATTGCATTATCT
ACTTTAAGACAATTAGGGTTAATAATAAGAATTTTAAGAATAGGGTTACCAGAATTGGCT
TTTTTTCATTTATTAACTCATGCTATATTTAAAGCTTTATTATTTATATGTGCTGGAGTA
ATTATTCATATAATAAATGATAATCAGGATATTCGTTTTATAGGAGGTATTAGATTATAT
ATTCCTATAACTTCTTTATGTATAAATATTTCTAATTTAGCTTTATGTGGAGTTCCTTTT
TTAGCTGGATTTTATTCTAAAGATTTAATTTTAGAAATAGTAAGAATAAGAAATTTAAAT
ATATTAATTTTTTTTTTATATTATTTTTCTACAGGTTTAACAATATTTTATACTATTCGT
TTATTAATATATTTAATAATTAATGATTATAATTTATTTTCTATTTATAATTTATATGAT
GAAGATTATATTATATTAAAAAGTATATTTTTATTATTATTTATAAGTTTAATTACAGGT
AGATTTTTAATATGAATAATTTTTAATTATCCATATATAATTTATTTATCATTTAATTTA
AAAATAATAGTTATTTATGTGAGATCAATTGGTTTAATTATAGGATATTTAATTAGAAAT
ATA
>H27_cep
TGAGCAGGAATAGTAGGAACTTCATTAAGATTATTAATTCGAACTGAATTAGGTAATCCT
GGATCTTTAATTGGAGATGATCAAATTTACAATACTATTGTAACAGCTCATGCTTTTATT
ATGATTTTCTTTATAGTTATACCAATTATAATTGGAGGATTTGGAAATTGATTAGTTCCA
TTAATACTAGGAGCTCCTGATATAGCTTTCCCCCGAATAAATAATATAAGATTCTGATTA
TTACCACCTTCATTAACTTTATTAATTTCTAGAAGAATTGTTGAAAATGGGGCAGGAACT
GGATGAACAGTTTACCCTCCTTTATCATCTAATATTGCTCATGGAGGAAGATCAGTTGAT
TTAGCTATTTTCTCTCTACATTTAGCTGGAATTTCATCTATTTTAGGAGCTATTAATTTT
ATTACAACTATTATTAATATACGAATTAATCATATATCATTTGATCAAATACCTCTTTTT
GTATGAGCAGTAGGAATTACTGCTTTACTTTTATTATTATCTCTACCTGTTTTAGCAGGA
GCTATTACTATACTTTTAACAGATCGAAACCTTAATACTTCTTTTTTTGATCCTGCAGGA
AAAGGTCCTAATAAAGTTGGATATATAGGAATTTTACAACCTTTTTCTGATGCTATTAAA
TTATTTACTAAGGAGCAAACTTTTCCTATATATTCTAATTATGTTTCTTATTATTTTTCT
CCTATTATTGGTTTTATTTTATCTTTAATGATTTGAATATTAATTCCTTATTATTTTAAT
ATATTTAGATTTAATTTAGGTATTTTATTTTTTTTATGTTGTACTAGAATAGGAGTATAT
ACTGTTATAGTAGCAGGGTGATCATCAAATTCTAATTATTCATTATTAGGAAGATTACGA
GCTGTTGCTCAAACAATTTCTTATGAAGTAAGATTAGCTTTAATTATATTATCAAGAATT
GTTTTAATTATAGATTTTAATATAATAAAATTTTTTATTTATCAAGATTTAATTTGATTT
TTTTTTTTAATATTGCCTTTAAGAATATGTTGAGGAGTTTATTTATTAATTCGATTTAAT
ATATTATTAGTTGATATATTTTTTTTTAAATTATTATTATTATTATCTGGGTTAACAATA
TTAATAGCTGGAATTTCTGCTAATTATGAGTTTGATTTAAAAAAAATTATTGCATTATCT
ACTTTAAGACAATTAGGGTTAATAATAAGAATTTTAAGAATAGGGTTACCAGAATTGGCT
TTTTTTCATTTATTAACTCATGCTATATTTAAAGCTTTATTATTTATATGTGCTGGAGTA
ATTATTCATATAATAAATGATAATCAGGATATTCGTTTTATAGGAGGTATTAGATTATAT
ATTCCTATAACTTCTTTATGTATAAATATTTCTAATTTAGCTTTATGTGGAGTTCCTTTT
TTAGCTGGATTTTATTCTAAAGATTTAATTTTAGAAATAGTAAGAATAAGAAATTTAAAT
ATATTAATTTTTTTTTTATATTATTTTTCTACAGGTTTAACAATATTTTATACTATTCGT
TTATTAATATATTTAATAATTAATGATTATAATTTATTTTCTATTTATAATTTATATGAT
GAAGATTATATTATATTAAAAAGTATATTTTTATTATTATTTATAAGTTTAATTACAGGT
AGATTTTTAATATGAATAATTTTTAATTATCCATATATAATTTATTTATCATTTAATTTA
AAAATAATAGTTATTTATGTGAGATCAATTGGTTTAATTATAGGATATTTAATTAGAAAT
ATA

>H31_sze
TGAGCAGGAATAGTAGGAACTTCATTAAGATTATTAATTCGAACTGAATTAGGTAATCCT
GGATCTTTAATTGGGGATGATCAAATTTACAATACTATTGTAACAGCTCATGCTTTTATT
ATAATTTTCTTTATAGTTATACCAATTATAATTGGAGGATTTGGAAATTGACTAGTTCCA
TTAATATTAGGAGCTCCTGATATAGCTTTCCCTCGAATAAATAATATAAGATTTTGATTA
TTACCCCCTTCATTAACTTTATTAATTTCCAGAAGAATTGTTGAAAATGGAGCAGGAACT
GGATGAACAGTTTACCCTCCATTATCATCTAATATTGCTCATGGAGGAAGATCAGTTGAT
TTAGCTATTTTCTCTTTACATTTAGCTGGAATTTCATCTATTTTAGGAGCTATTAATTTT
ATTACAACTATTATTAATATACGAATTAATCATATATCATTTGATCAAATACCTCTTTTT
GTATGAGCAGTAGGAATTACTGCTTTACTTTTATTATTATCTTTACCTGTCTTAGCAGGA
GCTATTACTATACTTTTAACAGATCGAAACCTTAATACTTCTTTTTTTGACCCTGCAGGA
AAAGGTCCTAATAAAGTTGGATATATAGGAATTTTACAACCTTTTTCTGATGCTATTAAA
TTATTTACTAAGGAGCAAACTTTTCCTATATATTCTAATTATGTTTCTTATTATTTTTCT
CCTATTATTGGTTTTATTTTATCTTTAATAGTTTGAATATTAATTCCTTATTATTTTAAT
ATATTTAGATTTAATTTAGGTATTTTATTTTTTTTATGTTGTACTAGAATAGGGGTATAT
ACTGTTATAGTAGCAGGATGGTCATCAAATTCTAATTATTCGTTATTGGGGAGATTACGA
GCTGTTGCTCAAACAATTTCTTATGAAGTGAGATTGGCTTTAATTATATTATCAAGAATT
GTTTTAATTATAGATTTTAATATAATAAAATTTTTTATTTATCAAGATTTAATTTGATTT
TTTTTTATAATATTACCTTTAAGAATATGTTGAGGAGTTTATTTATTAATTCGATTTAAT
ATATTATTAGTTAATATATTTTTTTTTAAATTATTATTATTATTATCTGGGTTAACAATA
TTAATAGCTGGAATTTCTGCTAATTATGAATTTGATTTAAAAAAAATTATTGCATTATCT
ACTTTAAGACAATTAGGATTAATAATAAGAATTTTAAGAATAGGTTTACCAGAATTGGCT
TTTTTTCATTTATTAACTCATGCTATATTTAAAGCTTTATTATTTATATGTGCTGGAGTA
ATTATTCATATAATAAATGATAATCAGGATATTCGTTTTATGGGGGGTATTAGATTATAT
ATTCCTATAACTTCTTTATGTATAAATATTTCTAATTTAGCTTTATGTGGGGTTCCTTTT
TTAGCAGGATTTTATTCTAAAGATTTAATTTTAGAAATAGTGAGAATAAGAAATTTAAAT
ATATTAATTTTTTTTTTATATTATTTTTCTACAGGTTTAACAATATTTTATACTATTCGT
TTATTAATATATTTAATAATTAATGATTATAATTTATTTTCTGTTTATAATTTATATGAT
GAAGATTATATTATATTAAAAAGTATATTTTTATTATTATTTATAAGTTTAGTTACGGGG
AGATTTTTAATATGAATAATTTTTAATTATCCATATATAATTTATTTATCATTTAATTTA
AAAATAATAGTTATTTATGTGAGATTAATTGGTTTAATTATAGGATATTTAATTAGAAAT
ATA
>H32_sze
TGAGCAGGAATAGTAGGAACTTCATTAAGATTATTAATTCGAACTGAATTAGGTAATCCT
GGGTCTTTAATTGGAGATGATCAAATTTACAATACTATTGTAACAGCTCATGCTTTTATT
ATAATTTTCTTTATAGTTATACCAATTATAATTGGAGGATTTGGAAATTGACTAGTTCCA
TTAATATTAGGAGCTCCTGATATAGCTTTCCCTCGAATAAATAATATAAGATTTTGATTA
TTACCTCCTTCATTAACTTTATTAATTTCCAGAAGAATTGTTGAAAATGGAGCAGGAACT
GGATGAACAGTTTACCCTCCATTATCATCTAATATTGCTCATGGAGGAAGATCCGTTGAT
TTAGCTATTTTCTCTTTACATTTAGCTGGAATTTCATCTATTTTAGGGGCTATTAATTTT
ATTACAACTATTATTAATATACGAATTAATCATATATCATTTGATCAAATACCTCTTTTT
GTATGAGCAGTAGGAATTACTGCTTTACTTTTATTATTATCTTTACCTGTCTTAGCAGGA
GCTATTACTATACTTTTAACAGATCGAAACCTTAATACTTCTTTCTTTGACCCTGCGGGA
AAAGGTCCTAATAAAGTTGGATATATAGGAATTTTACAACCTTTTTCTGATGCTATTAAA
TTATTTACTAAGGAGCAAACTTTTCCTATATATTCTAATTATGTTTCTTATTATTTTTCT
CCTATTATTGGTTTTATTTTATCTTTAATAGTTTGAATATTAATTCCTTATTATTTTAAT
ATATTTAGATTTAATTTAGGTATTTTATTTTTTTTATGTTGTACTAGAATAGGGGTATAT
ACTGTTATAGTAGCAGGATGGTCATCAAATTCTAATTATTCGTTATTGGGGGGATTACGA
GCTGTTGCTCAAACAATTTCTTATGAAGTGAGATTAGCTTTAATTATATTATCAAGAATT
GTTTTAATTATAGATTTTAATATAATAAAATTTTTTATTTATCAAGATTTAATTTGATTT
TTTTTTTTAATATTACCTTTAAGAATATGTTGAGGAGTTTATTTATTAATTCGATTTAAT
ATATTATTAGTTAATATATTTTTTTTTAAATTATTATTATTATTATCTGGGTTAACAATA
TTAATAGCTGGAATTTCAGCTAATTATGAATTTGATTTAAAAAAAATTATTGCATTATCT
ACTTTAAGACAATTAGGATTAATAATGAGAATTTTAAGAATAGGTTTACCAGAATTGGCT
TTTTTTCATTTATTAACTCATGCTATATTTAAAGCTTTATTATTTATATGTGCTGGAGTA
ATTATTCATATAATAAATGATAATCAGGATATTCGTTTTATGGGGGGTATTAGATTATAT
ATTCCTATAACTTCTTTATGTATAAATATTTCTAATTTAGCTTTATGTGGGGTTCCTTTT
TTAGCAGGATTTTATTCTAAAGATTTAATTTTAGAAATAGTGAGAATAAGAAATTTAAAT
ATATTAATTTTTTTTTTATATTATTTTTCTACAGGTTTAACAATATTTTATACTATTCGT
TTATTAATATATTTAATAATTAATGATTATAATTTATTTTCTGTTTATAATTTATATGAT
GAAGATTATATTATATTAAAAAGTATATTTTTATTATTATTTATAAGTTTAGTTACGGGG
AGATTTTTAATATGAATAATTTTTAATTATCCATATATAATTTATTTATCATTTAATTTA
AAAATAATAGTTATTTATGTGAGATTAATTGGTTTAATTATAGGATATTTAATTAGAAAT
ATA
>H33_sze
TGAGCAGGAATAGTAGGAACTTCATTAAGATTATTAATTCGAACTGAATTAGGTAATCCT
GGGTCTTTAATTGGAGATGATCAAATTTACAATACTATTGTAACAGCTCATGCTTTTATT
ATAATTTTCTTTATAGTTATACCAATTATAATTGGAGGATTTGGAAATTGACTAGTTCCA
TTAATATTAGGAGCTCCTGATATAGCTTTCCCTCGAATAAATAATATAAGATTTTGATTA
TTACCTCCTTCATTAACTTTATTAATTTCCAGAAGAATTGTTGAAAATGGAGCAGGAACT
GGATGAACAGTTTACCCTCCATTATCATCTAATATTGCTCATGGAGGAAGATCCGTTGAT
TTAGCTATTTTCTCTTTACATTTAGCTGGAATTTCATCTATTTTAGGGGCTATTAATTTT
ATTACAACTATTATTAATATACGAATTAATCATATATCATTTGATCAAATACCTCTTTTT
GTATGAGCAGTAGGAATTACTGCTTTACTTTTATTATTATCTTTACCTGTCTTAGCAGGA
GCTATTACTATACTTTTAACAGATCGAAACCTTAATACTTCTTTCTTTGACCCTGCGGGA
AAAGGTCCTAATAAAGTTGGATATATAGGAATTTTACAACCTTTTTCTGATGCTATTAAA
TTATTTACTAAGGAGCAAACTTTTCCTATATATTCTAATTATGTTTCTTATTATTTTTCT
CCTATTATTGGTTTTATTTTATCTTTAATAGTTTGAATATTAATTCCTTATTATTTTAAT
ATATTTAGATTTAATTTAGGTATTTTATTTTTTTTATGTTGTACTAGAATAGGGGTATAT
ACTGTTATAGTAGCAGGATGGTCATCAAATTCTAATTATTCGTTATTGGGGAGATTACGA
GCTGTTGCTCAAACAATTTCTTATGAAGTGAGATTGGCTTTAATTATATTATCAAGAATT
GTTTTAATTATAGATTTTAATATAATAAAATTTTTTATTTATCAAGATTTAATTTGATTT
TTTTTTATAATATTACCTTTAAGAATATGTTGAGGAGTTTATTTATTAATTCGATTTAAT
ATATTATTAGTTAATATATTTTTTTTTAAATTATTATTATTATTATCTGGGTTAACAATA
TTAATAGCTGGAATTTCAGCTAATTATGAATTTGATTTAAAAAAAATTATTGCATTATCT
ACTTTAAGACAATTAGGATTAATAATGAGAATTTTAAGAATAGGTTTACCAGAATTGGCT
TTTTTTCATTTATTAACTCATGCTATATTTAAAGCTTTATTATTTATATGTGCTGGAGTA
ATTATTCATATAATAAATGATAATCAGGATATTCGTTTTATGGGGGGTATTAGATTATAT
ATTCCTATAACTTCTTTATGTATAAATATTTCTAATTTAGCTTTATGTGGGGTTCCTTTT
TTAGCAGGATTTTATTCTAAAGATTTAATTTTAGAAATAGTGAGAATAAGAAATTTAAAT
ATATTAATTTTTTTTTTATATTATTTTTCTACAGGTTTAACAATATTTTATACTATTCGT
TTATTAATATATTTAATAATTAATGATTATAATTTATTTTCTGTTTATAATTTATATGAT
GAAGATTATATTATATTAAAAAGTATATTTTTATTATTATTTATAAGTTTAGTTACGGGG
AGATTTTTAATATGAATAATTTTTAATTATCCATATATAATTTATTTATCATTTAATTTA
AAAATAATAGTTATTTATGTGAGATTAATTGGTTTAATTATAGGATATTTAATTAGAAAT
ATA
>H34_sze
TGAGCAGGAATAGTAGGAACTTCATTAAGATTATTAATTCGAACTGAATTAGGTAATCCT
GGGTCTTTAATTGGAGATGATCAAATTTACAATACTATTGTAACAGCTCATGCTTTTATT
ATAATTTTCTTTATAGTTATACCAATTATAATTGGAGGATTTGGAAATTGACTAGTTCCA
TTAATATTAGGAGCTCCTGATATAGCTTTCCCTCGAATAAATAATATAAGATTTTGATTA
TTACCTCCTTCATTAACTTTATTAATTTCCAGAAGAATTGTTGAAAATGGAGCAGGAACT
GGATGAACAGTTTACCCTCCATTATCATCTAATATTGCTCATGGAGGAAGATCCGTTGAT
TTAGCTATTTTCTCTTTACATTTAGCTGGAATTTCATCTATTTTAGGGGCTATTAATTTT
ATTACAACTATTATTAATATACGAATTAATCATATATCATTTGATCAAATACCTCTTTTT
GTATGAGCAGTAGGAATTACTGCTTTACTTTTATTATTATCTTTACCTGTCTTAGCAGGA
GCTATTACTATACTTTTAACAGATCGAAACCTTAATACTTCTTTCTTTGACCCTGCGGGA
AAAGGTCCTAATAAAGTTGGATATATAGGAATTTTACAACCTTTTTCTGATGCTATTAAA
TTATTTACTAAGGAGCAAACTTTTCCTATATATTCTAATTATGTTTCTTATTATTTTTCT
CCTATTATTGGTTTTATTTTATCTTTAATAGTTTGAATATTAATTCCTTATTATTTTAAT
ATATTTAGATTTAATTTAGGTATTTTATTTTTTTTATGTTGTACTAGAATAGGGGTATAT
ACTGTTATAGTAGCAGGATGGTCATCAAATTCTAATTATTCGTTATTGGGGAGATTACGA
GCTGTTGCTCAAACAATTTCTTATGAAGTGAGATTGGCTTTAATTATATTATCAAGAATT
GTTTTAATTATAGATTTTAATATAATAAAATTTTTTATTTATCAAGATTTAATTTGATTT
TTTTTTATAATATTACCTTTAAGAATATGTTGAGGAGTTTATTTATTAATTCGATTTAAT
ATATTATTAGTTAATATATTTTTTTTTAAATTATTATTATTATTATCTGGGTTAACAATA
TTAATAGCTGGAATTTCTGCTAATTATGAATTTGATTTAAAAAAAATTATTGCATTATCT
ACTTTAAGACAATTAGGATTAATAATGAGAATTTTAAGAATAGGTTTACCAGAATTGGCT
TTTTTTCATTTATTAACTCATGCTATATTTAAAGCTTTATTATTTATATGTGCTGGAGTA
ATTATTCATATAATAAATGATAATCAGGATATTCGTTTTATGGGGGGTATTAGATTATAT
ATTCCTATAACTTCTTTATGTATAAATATTTCTAATTTAGCTTTATGTGGGGTTCCTTTT
TTAGCAGGATTTTATTCTAAAGATTTAATTTTAGAAATAGTGAGAATAAGAAATTTAAAT
ATATTAATTTTTTTTTTATATTATTTTTCTACAGGTTTAACAATATTTTATACTATTCGT
TTATTAATATATTTAATAATTAATGATTATAATTTATTTTCTGTTTATAATTTATATGAT
GAAGATTATATTATATTAAAAAGTATATTTTTATTATTATTTATAAGTTTAGTTACGGGG
AGATTTTTAATATGAATAATTTTTAATTATCCATATATAATTTATTTATCATTTAATTTA
AAAATAATAGTTATTTATGTGAGATTAATTGGTTTAATTATAGGATATTTAATTAGAAAT
ATA
>H35_sze
TGAGCAGGAATAGTAGGAACTTCATTAAGATTATTAATTCGAACTGAATTAGGTAATCCT
GGATCTTTAATTGGGGATGATCAAATTTACAATACTATTGTAACAGCTCATGCTTTTATT
ATAATTTTCTTTATAGTTATACCAATTATAATTGGAGGATTTGGAAATTGACTAGTTCCA
TTAATATTAGGAGCTCCTGATATAGCTTTCCCTCGAATAAATAATATAAGATTTTGATTA
TTACCTCCTTCATTAACTTTATTAATTTCCAGAAGAATTGTTGAAAATGGAGCAGGAACT
GGATGAACAGTTTACCCTCCATTATCATCTAATATTGCTCATGGAGGAAGATCAGTTGAT
TTAGCTATTTTCTCTTTACATTTAGCTGGAATTTCATCTATTTTAGGAGCTATTAATTTT
ATTACAACTATTATTAATATACGAATTAATCATATATCATTTGATCAAATACCTCTTTTT
GTATGAGCAGTAGGAATTACTGCTTTACTTTTATTATTATCTTTACCTGTCTTAGCAGGA
GCTATTACTATACTTTTAACAGATCGAAACCTTAATACTTCTTTTTTTGACCCTGCAGGA
AAAGGTCCTAATAAAGTTGGATATATAGGAATTTTACAACCTTTTTCTGATGCTATTAAA
TTATTTACTAAGGAGCAAACTTTTCCTATATATTCTAATTATGTTTCTTATTATTTTTCT
CCTATTATTGGTTTTATTTTATCTTTAATAGTTTGAATATTAATTCCTTATTATTTTAAT
ATATTTAGATTTAATTTAGGTATTTTATTTTTTTTATGTTGTACTAGAATAGGGGTATAT
ACTGTTATAGTAGCAGGATGGTCATCAAATTCTAATTATTCGTTATTGGGGAGATTACGA
GCTGTTGCTCAAACAATTTCTTATGAAGTGAGATTGGCTTTAATTATATTATCAAGAATT
GTTTTAATTATAGATTTTAATATAATAAAATTTTTTATTTATCAAGATTTAATTTGATTT
TTTTTTATAATATTACCTTTAAGAATATGTTGAGGAGTTTATTTATTAATTCGATTTAAT
ATATTATTAGTTAATATATTTTTTTTTAAATTATTATTATTATTATCTGGGTTAACAATA
TTAATAGCTGGAATTTCAGCTAATTATGAATTTGATTTAAAAAAAATTATTGCATTATCT
ACTTTAAGACAATTAGGATTAATAATGAGAATTTTAAGAATAGGTTTACCAGAATTGGCT
TTTTTTCATTTATTAACTCATGCTATATTTAAAGCTTTATTATTTATATGTGCTGGAGTA
ATTATTCATATAATAAATGATAATCAGGATATTCGTTTTATGGGGGGTATTAGATTATAT
ATTCCTATAACTTCTTTATGTATAAATATTTCTAATTTAGCTTTATGTGGGGTTCCTTTT
TTAGCAGGATTTTATTCTAAAGATTTAATTTTAGAAATAGTGAGAATAAGAAATTTAAAT
ATATTAATTTTTTTTTTATATTATTTTTCTACAGGTTTAACAATATTTTATACTATTCGT
TTATTAATATATTTAATAATTAATGATTATAATTTATTTTCTGTTTATAATTTATATGAT
GAAGATTATATTATATTAAAAAGTATATTTTTATTATTATTTATAAGTTTAGTTACGGGG
AGATTTTTAATATGAATAATTTTTAATTATCCATATATAATTTATTTATCATTTAATTTA
AAAATAATAGTTATTTATGTGAGATTAATTGGTTTAATTATAGGATATTTAATTAGAAAT
ATA
>H36_gla
TGAGCAGGTATAGTAGGAACCTCCTTAAGATTATTAATTCGTACTGAATTAGGTAATCCT
GGATCTTTAATTGGAGATGATCAAATTTATAACACTATTGTAACAGCTCATGCTTTTATT
ATAATTTTTTTTATAGTTATACCAATTATAATTGGAGGATTTGGAAATTGATTAATCCCC
TTAATATTAGGAGCCCCAGATATAGCTTTCCCTCGAATAAATAACATAAGATTTTGATTA
TTACCCCCTTCATTAACTTTACTAATTTCCAGAAGAATTGTAGAAAATGGGGCAGGAACA
GGATGAACAGTTTATCCCCCATTATCATCTAATATTGCCCATAGAGGAAGATCTGTTGAT
TTAGCTATTTTTTCTTTACATTTAGCGGGAATTTCTTCTATTCTAGGAGCTATTAATTTT
ATTACAACTATTATTAATATGCGAATTAATCATATATCATTTGATCAAATACCTCTTTTT
GTTTGAGCAGTAGGAATTACTGCTTTACTTTTACTTTTATCCCTACCTGTTTTAGCAGGT
GCTATTACTATATTATTAACAGATCGGAATCTTAATACTTCTTTTTTTGACCCAGCAGGA
AAAGGCCCAAATAAAGTTGGATATATAGGAATTTTACAGCCTTTTTCTGATGCAATTAAA
TTATTTTCTAAGGAACAAATTTTTCCTGTTTATTCTAATTATATATCATATTATTTTTCT
CCTATTATTAGATTTATTTTATCTTTAATAGTTTGAATATTAATTCCTTATTATTTTAAT
ATGGTTAGATTTAATTTAGGTATTTTATTTTTTTTATGTTGTACTAGAATGGGGGTTTAT
ACTGTTATAATTGCTGGGTGATCCTCAAATTCTAATTATTCTTTATTGGGGGGTTTACGA
GCTGTTGCACAAACAATTTCTTATGAAGTAAGAATAGCTTTAATTATATTATCAAGAATT
ATTTTAATTATAAATTTTAATATAATAAAATTTTTTATTTATCAGGATTTAATTTGATTT
TTTTTTTTAATATTACCTTTAAGAATATGTTGAGGGGTTTATTTATTAATTCGATTTAAT
ATATTATTAATTGATATATTTTTTTTTAAGTTTTTATTGTTATTATCTGGATTAACAATA
TTTATAGCTGGTATATCTGCTAATTATGAATTTGATTTAAAAAAAATTATTGCTTTATCA
ACTTTAAGACAATTAGGGTTAATAATAAGAATTTTAAGAATAGGATTACCAGAATTAGCT
TTTTTTCATTTATTAACTCATGCTATATTTAAAGCTTTATTATTTATATGTGCAGGGGTA
ATTATTCATATAATAAATGATAATCAAGATATTCGTTTTATGGGGGGTATTAGATTATAT
ATTCCAATAACTTCTTTATGTTTGAATATTTCTAATTTAGCTTTATGTGGTATTCCTTTT
TTAGCTGGGTTTTATTCTAAGGATTTAATTTTAGAAATAGTAAGAATGAGAAATTTAAAT
ATATTAATTTTTTTTTTATATTATTTTTCTACTGGTTTAACAATATTTTATACAATTCGT
TTATTAATATATTTAATAATTAATGATTATAATTTATTTTCTATTTATAATTTATATGAT
GAGGATTATATTATATTAAAAAGTATGTTTTTATTATTATTTATAAGTTTAATTACGGGG
AGATTTTTAATATGAATAATTTTTAATTATCCTTATATAATTTATTTATCATTTAATATA
AAAATAATAGTTATTTATGTAAGATTAATTGGTTTAATTATAGGTTATTTAATTAGAAAT
ATA
>H37_gla
TGAGCAGGTATAGTAGGAACCTCCTTAAGATTATTAATTCGTACTGAATTAGGTAATCCT
GGATCTTTAATTGGAGATGATCAAATTTATAACACTATTGTAACAGCTCATGCTTTTATT
ATAATTTTTTTTATAGTTATACCAATTATAATTGGAGGATTTGGAAATTGATTAATCCCC
TTAATATTAGGAGCCCCAGATATAGCTTTCCCTCGAATAAATAACATAAGATTTTGATTA
TTACCCCCTTCATTAACTTTACTAATTTCCAGAAGAATTGTAGAAAATGGGGCAGGAACA
GGATGAACAGTTTATCCCCCATTATCATCTAATATTGCCCACAGAGGAAGATCTGTTGAT
TTAGCTATTTTTTCTTTACATTTAGCGGGAATTTCTTCTATTCTAGGAGCTATTAATTTT
ATTACAACTATTATTAATATGCGAATTAATCATATATCATTTGATCAAATACCTCTTTTT
GTTTGAGCAGTAGGAATTACTGCTTTACTTTTACTTTTATCCCTACCTGTTTTAGCAGGT
GCTATTACTATATTATTAACAGATCGAAATCTTAATACTTCTTTTTTTGACCCAGCAGGA
AAAGGCCCAAATAAAGTTGGATATATAGGAATTTTACAGCCTTTTTCTGATGCAATTAAA
TTATTTTCTAAGGAACAAATTTTTCCTGTTTATTCTAATTATATATCATATTATTTTTCT
CCTATTATTAGATTTATTTTATCTTTAATAGTTTGAATATTAATTCCTTATTATTTTAAT
ATGGTTAGATTTAATTTAGGTATTTTATTTTTTTTATGTTGTACTAGAATGGGGGTTTAT
ACTGTTATAATTGCTGGGTGATCCTCAAATTCTAATTATTCTTTATTGGGAGGTTTACGA
GCTGTTGCACAAACAATTTCTTATGAAGTAAGAATAGCTTTAATTATATTATCAAGAATT
ATTTTAATTATAAATTTTAATATAATAAAATTTTTTATTTATCAGGATTTAATTTGATTT
TTTTTTTTAATATTACCTTTAAGAATATGTTGAGGGGTTTATTTATTAATTCGATTTAAT
ATATTATTAATTGATATATTTTTTTTTAAGTTTTTATTGTTATTATCTGGATTAACAATA
TTTATAGCTGGTATATCTGCTAATTATGAATTTGATTTAAAAAAAATTATTGCTTTATCA
ACTTTAAGACAATTAGGGTTAATAATAAGAATTTTAAGAATAGGATTACCAGAATTAGCT
TTTTTTCATTTATTAACTCATGCTATATTTAAAGCTTTATTATTTATATGTGCAGGGGTA
ATTATTCATATAATAAATGATAATCAAGATATTCGTTTTATGGGGGGTATTAGATTATAT
ATTCCAATAACTTCTTTATGTTTGAATATTTCTAATTTAGCTTTATGTGGTATTCCTTTT
TTAGCTGGGTTTTATTCTAAGGATTTAATTTTAGAAATAGTAAGAATGAGAAATTTAAAT
ATATTAATTTTTTTTTTATATTATTTTTCTACTGGTTTAACAATATTTTATACAATTCGT
TTATTAATATATTTAATAATTAATGATTATAATTTATTTTCTATTTATAATTTATATGAT
GAGGATTATATTATATTAAAAAGTATGTTTTTATTATTATTTATAAGTTTAATTACGGGG
AGATTTTTAATATGAATAATTTTTAATTATCCTTATATAATTTATTTATCATTTAATATA
AAAATAATAGTTATTTATGTAAGATTAATTGGTTTAATTATAGGTTATTTAATTAGAAAT
ATA
>H38_gla
TGAGCAGGTATAGTAGGAACCTCCTTAAGATTATTAATTCGTACTGAATTAGGTAATCCT
GGATCTTTAATTGGAGATGATCAAATTTATAACACTATTGTAACAGCTCATGCTTTTATT
ATAATTTTTTTTATAGTTATACCAATTATAATTGGAGGATTTGGAAATTGATTAATCCCC
TTAATATTAGGAGCCCCAGATATAGCTTTCCCTCGAATAAATAACATAAGATTTTGATTA
TTACCCCCTTCATTAACTTTACTAATTTCCAGAAGAATTGTAGAAAATGGGGCAGGAACA
GGATGAACAGTTTATCCCCCATTATCATCTAATATTGCCCACAGAGGAAGATCTGTTGAT
TTAGCTATTTTTTCTTTACATTTAGCGGGAATTTCTTCTATTCTAGGAGCTATTAATTTT
ATTACAACTATTATTAATATGCGAATTAATCATATATCATTTGATCAAATACCTCTTTTT
GTTTGAGCAGTAGGAATTACTGCTTTACTTTTACTTTTATCCCTACCTGTTTTAGCAGGT
GCTATTACTATATTATTAACAGATCGGAATCTTAATACTTCTTTTTTTGACCCAGCAGGA
AAAGGCCCAAATAAAGTTGGATATATAGGAATTTTACAGCCTTTTTCTGATGCAATTAAA
TTATTTTCTAAGGAACAAATTTTTCCTGTTTATTCTAATTATATATCATATTATTTTTCT
CCTATTATTAGATTTATTTTATCTTTAATAGTTTGAATATTAATTCCTTATTATTTTAAT
ATGGTTAGATTTAATTTAGGTATTTTATTTTTTTTATGTTGTACTAGAATGGGGGTTTAT
ACTGTTATAATTGCTGGGTGATCCTCAAATTCTAATTATTCTTTATTGGGAGGTTTACGA
GCTGTTGCACAAACAATTTCTTATGAAGTAAGAATAGCTTTAATTATATTATCAAGAATT
ATTTTAATTATAAATTTTAATATAATAAAATTTTTTATTTATCAGGATTTAATTTGATTT
TTTTTTTTAATATTACCTTTAAGAATATGTTGAGGGGTTTATTTATTAATTCGATTTAAT
ATATTATTAATTGATATATTTTTTTTTAAGTTTTTATTGTTATTATCTGGATTAACAATA
TTTATAGCTGGTATATCTGCTAATTATGAATTTGATTTAAAAAAAATTATTGCTTTATCA
ACTTTAAGACAATTAGGGTTAATAATAAGAATTTTAAGAATAGGATTACCAGAATTAGCT
TTTTTTCATTTATTAACTCATGCTATATTTAAAGCTTTATTATTTATATGTGCAGGGGTA
ATTATTCATATAATAAATGATAATCAAGATATTCGTTTTATGGGGGGTATTAGATTATAT
ATTCCAATAACTTCTTTATGTTTGAATATTTCTAATTTAGCTTTATGTGGTATTCCTTTT
TTAGCTGGGTTTTATTCTAAGGATTTAATTTTAGAAATAGTAAGAATGAGAAATTTAAAT
ATATTAATTTTTTTTTTATATTATTTTTCTACTGGTTTAACAATATTTTATACAATTCGT
TTATTAATATATTTAATAATTAATGATTATAATTTATTTTCTATTTATAATTTATATGAT
GAGGATTATATTATATTAAAAAGTATGTTTTTATTATTATTTATAAGTTTAATTACGGGG
AGATTTTTAATATGAATAATTTTTAATTATCCTTATATAATTTATTTATCATTTAATATA
AAAATAATAGTTATTTATGTAAGATTAATTGGTTTAATTATAGGTTATTTAATTAGAAAT
ATA
>H39_gla
TGAGCAGGTATAGTAGGAACCTCCTTAAGATTATTAATTCGTACTGAATTAGGTAATCCT
GGATCTTTAATTGGAGATGATCAAATTTATAACACTATTGTAACAGCTCATGCTTTTATT
ATAATTTTTTTTATAGTTATACCAATTATAATTGGAGGATTTGGAAATTGATTAATCCCC
TTAATATTAGGAGCCCCAGATATAGCTTTCCCTCGAATAAATAACATAAGATTTTGATTA
TTACCCCCTTCATTAACTTTACTAATTTCCAGAAGAATTGTAGAAAATGGGGCAGGAACA
GGATGAACAGTTTATCCCCCATTATCATCTAATATTGCCCACAGAGGAAGATCTGTTGAT
TTAGCTATTTTTTCTTTACATTTAGCGGGAATTTCTTCTATTCTAGGAGCTATTAATTTT
ATTACAACTATTATTAATATGCGAATTAATCATATATCATTTGATCAAATACCTCTTTTT
GTTTGAGCAGTAGGAATTACTGCTTTACTTTTACTTTTATCCCTACCTGTTTTAGCAGGT
GCTATTACTATATTATTAACAGATCGGAATCTTAATACTTCTTTTTTTGACCCAGCAGGA
AAAGGCCCAAATAAAGTTGGATATATAGGAATTTTACAGCCTTTTTCTGATGCAATTAAA
TTATTTTCTAAGGAACAAATTTTTCCTGTTTATTCTAATTATATATCATATTATTTTTCT
CCTATTATTAGATTTATTTTATCTTTAATAGTTTGAATATTAATTCCTTATTATTTTAAT
ATGGTTAGATTTAATTTAGGTATTTTATTTTTTTTATGTTGTACTAGAATGGGGGTTTAT
ACTGTTATAATTGCTGGGTGATCTTCAAATTCTAATTATTCTTTATTGGGAGGTTTACGA
GCTGTTGCACAAACAATTTCTTATGAAGTAAGAATAGCTTTAATTATATTATCAAGAATT
ATTTTAATTATAAATTTTAATATAATAAAATTTTTTATTTATCAGGATTTAATTTGATTT
TTTTTTTTAATATTACCTTTAAGAATATGTTGAGGGGTTTATTTATTAATTCGATTTAAT
ATATTATTAATTGATATATTTTTTTTTAAGTTTTTATTGTTATTATCTGGATTAACAATA
TTTATAGCTGGTATATCTGCTAATTATGAATTTGATTTAAAAAAAATTATTGCTTTATCA
ACTTTAAGACAATTAGGGTTAATAATAAGAATTTTAAGAATAGGATTACCAGAATTAGCT
TTTTTTCATTTATTAACTCATGCTATATTTAAAGCTTTATTATTTATATGTGCAGGGGTA
ATTATTCATATAATAAATGATAATCAAGATATTCGTTTTATGGGGGGTATTAGATTATAT
ATTCCAATAACTTCTTTATGTTTGAATATTTCTAATTTAGCTTTATGTGGTATTCCTTTT
TTAGCTGGGTTTTATTCTAAGGATTTAATTTTAGAAATAGTAAGAATGAGAAATTTAAAT
ATATTAATTTTTTTTTTATATTATTTTTCTACTGGTTTAACAATATTTTATACAATTCGT
TTATTAATATATTTAATAATTAATGATTATAATTTATTTTCTATTTATAATTTATATGAT
GAGGATTATATTATATTAAAAAGTATGTTTTTATTATTATTTATAAGTTTAATTACGGGG
AGATTTTTAATATGAATAATTTTTAATTATCCTTATATAATTTATTTATCATTTAATATA
AAAATAATAGTTATTTATGTAAGATTAATTGGTTTAATTATAGGTTATTTAATTAGAAAT
ATA
>H40_gla
TGAGCAGGTATAGTAGGAACCTCCTTAAGATTATTAATTCGTACTGAATTAGGTAATCCT
GGATCTTTAATTGGAGATGATCAAATTTATAATACTATTGTAACAGCTCATGCTTTTATT
ATAATTTTTTTTATAGTTATACCAATTATAATTGGAGGATTTGGAAATTGATTAATCCCC
TTAATATTAGGAGCCCCAGATATAGCTTTCCCTCGAATAAATAACATAAGATTTTGATTA
TTACCCCCTTCATTAACTTTACTAATTTCCAGAAGAATTGTAGAAAATGGGGCAGGAACA
GGATGAACAGTTTATCCCCCATTATCATCTAATATTGCCCACAGAGGAAGATCTGTTGAT
TTAGCTATTTTTTCTTTACATTTAGCGGGAATTTCTTCTATTCTAGGAGCTATTAATTTT
ATTACAACTATTATTAATATGCGAATTAATCATATATCATTTGATCAAATACCTCTTTTT
GTTTGAGCAGTGGGAATTACTGCTTTACTTTTACTTTTATCCCTACCTGTTTTAGCAGGT
GCTATTACTATATTATTAACAGATCGGAATCTTAATACTTCTTTTTTTGACCCAGCAGGA
AAAGGTCCAAATAAAGTTGGATATATAGGAATTTTACAGCCTTTTTCTGATGCAATTAAA
TTATTTTCTAAGGAACAAATTTTTCCTGTTTATTCTAATTATATATCATATTATTTTTCT
CCTATTATTAGATTTATTTTATCTTTAATAGTTTGAATATTAATTCCTTATTATTTTAAT
ATGGTTAGATTTAATTTAGGTATTTTATTTTTTTTATGTTGTACTAGAATGGGGGTTTAT
ACTGTTATAATTGCTGGGTGATCTTCAAATTCTAATTATTCTTTATTGGGGGGTTTACGA
GCTGTTGCACAAACAATTTCTTATGAAGTAAGAATAGCTTTAATTATATTATCAAGAATT
ATTTTAATTATAAATTTTAATATAATAAAATTTTTTATTTATCAGGATTTAATTTGATTT
TTTTTTTTAATATTACCTTTAAGAATATGTTGAGGGGTTTATTTATTAATTCGATTTAAT
ATATTATTAATTGATATATTTTTTTTTAAGTTTTTATTGTTATTATCTGGATTAACAATA
TTTATAGCTGGTATATCTGCTAATTATGAATTTGATTTAAAAAAAATTATTGCTTTATCA
ACTTTAAGACAATTAGGGTTAATAATAAGAATTTTAAGAATAGGATTACCAGAATTAGCT
TTTTTTCATTTATTAACTCATGCTATATTTAAAGCTTTATTATTTATATGTGCAGGGGTA
ATTATTCATATAATAAATGATAATCAAGATATTCGTTTTATGGGGGGTATTAGATTATAT
ATTCCAATAACTTCTTTATGTTTGAATATTTCTAATTTAGCTTTATGTGGTATTCCTTTT
TTAGCTGGGTTTTATTCTAAGGATTTAATTTTAGAAATAGTAAGAATGAGAAATTTAAAT
ATATTAATTTTTTTTTTATATTATTTTTCTACTGGTTTAACAATATTTTATACAATTCGT
TTATTAATATATTTAATAATTAATGATTATAATTTATTTTCTATTTATAATTTATATGAT
GAGGATTATATTATATTAAAAAGTATGTTTTTATTATTATTTATAAGTTTAATTACGGGG
AGATTTTTAATATGAATAATTTTTAATTATCCTTATATAATTTATTTATCATTTAATATA
AAAATAATAGTTATTTATGTAAGATTAATTGGTTTAATTATAGGTTATTTAATTAGAAAT
ATA
>H41_gla
TGAGCAGGTATAGTAGGAACCTCCTTAAGATTATTAATTCGTACTGAATTAGGTAATCCT
GGATCTTTAATTGGAGATGATCAAATTTATAATACTATTGTAACAGCTCATGCTTTTATT
ATAATTTTTTTTATAGTTATACCAATTATAATTGGAGGATTTGGAAATTGATTAATCCCC
TTAATATTAGGAGCCCCAGATATAGCTTTCCCTCGAATAAATAACATAAGATTTTGATTA
TTACCCCCTTCATTAACTTTACTAATTTCCAGAAGAATTGTAGAAAATGGGGCAGGAACA
GGATGAACAGTTTATCCCCCATTATCATCTAATATTGCCCACAGAGGAAGATCTATTGAT
TTAGCTATTTTTTCTTTACATTTAGCGGGAATTTCTTCTATTCTAGGAGCTATTAATTTT
ATTACAACTATTATTAATATGCGAATTAATCATATATCATTTGATCAAATACCTCTTTTT
GTTTGAGCAGTGGGAATTACTGCTTTACTTTTACTTTTATCCCTGCCTGTTTTAGCAGGT
GCTATTACTATATTATTAACAGATCGGAATCTTAATACTTCTTTTTTTGACCCAGCAGGA
AAAGGTCCAAATAAAGTTGGATATATAGGAATTTTACAGCCTTTTTCTGATGCAATTAAA
TTATTTTCTAAGGAACAAATTTTTCCTGTTTATTCTAATTATATATCATATTATTTTTCT
CCTATTATTAGATTTATTTTATCTTTAATAGTTTGAATATTAATTCCTTATTATTTTAAT
ATGGTTAGATTTAATTTAGGTATTTTATTTTTTTTATGTTGTACTAGAATGGGGGTTTAT
ACTGTTATAATTGCTGGGTGATCTTCAAATTCTAATTATTCTTTATTGGGGGGTTTACGA
GCTGTTGCACAAACAATTTCTTATGAAGTAAGAATAGCTTTAATTATATTATCAAGAATT
ATTTTAATTATAAATTTTAATATAATAAAATTTTTTATTTATCAGGATTTAATTTGATTT
TTTTTTTTAATATTACCTTTAAGAATATGTTGAGGGGTTTATTTATTAATTCGATTTAAT
ATATTATTAATTGATATATTTTTTTTTAAGTTTTTATTGTTATTATCTGGATTAACAATA
TTTATAGCTGGTATATCTGCTAATTATGAATTTGATTTAAAAAAAATTATTGCTTTATCA
ACTTTAAGACAATTAGGGTTAATAATAAGAATTTTAAGAATAGGATTACCAGAATTAGCT
TTTTTTCATTTATTAACTCATGCTATATTTAAAGCTTTATTATTTATATGTGCAGGGGTA
ATTATTCATATAATAAATGATAATCAAGATATTCGTTTTATGGGGGGTATTAGATTATAT
ATTCCAATAACTTCTTTATGTTTGAATATTTCTAATTTAGCTTTATGTGGTATTCCTTTT
TTAGCTGGGTTTTATTCTAAGGATTTAATTTTAGAAATAGTAAGAATGAGAAATTTAAAT
ATATTAATTTTTTTTTTATATTATTTTTCTACTGGTTTAACAATATTTTATACAATTCGT
TTATTAATATATTTAATAATTAATGATTATAATTTATTTTCTATTTATAATTTATATGAT
GAGGATTATATTATATTAAAAAGTATGTTTTTATTATTATTTATAAGTTTAATTACGGGG
AGATTTTTAATATGAATAATTTTTAATTATCCTTATATAATTTATTTATCATTTAATATA
AAAATAATAGTTATTTATGTAAGATTAATTGGTTTAATTATAGGTTATTTAATTAGAAAT
ATA
>H42_gla
TGAGCAGGTATAGTAGGAACCTCCTTAAGATTATTAATTCGTACTGAATTAGGTAATCCT
GGATCTTTAATTGGAGATGATCAAATTTATAATACTATTGTAACAGCTCATGCTTTTATT
ATAATTTTTTTTATAGTTATACCAATTATAATTGGAGGATTTGGAAATTGATTAATCCCC
TTAATATTAGGAGCCCCAGATATAGCTTTCCCTCGAATAAATAACATAAGATTTTGATTA
TTACCCCCTTCATTAACTTTACTAATTTCCAGAAGAATTGTAGAAAATGGGGCAGGAACA
GGATGAACAGTTTATCCCCCATTATCATCTAATATTGCCCACAGAGGAAGATCTGTTGAT
TTAGCTATTTTTTCTTTACATTTAGCGGGAATTTCTTCTATTCTAGGAGCTATTAATTTT
ATTACAACTATTATTAATATGCGAATTAATCATATATCATTTGATCAAATACCTCTTTTT
GTTTGAGCAGTGGGAATTACTGCTTTACTTTTACTTTTATCCCTACCTGTTTTAGCAGGT
GCTATTACTATATTATTAACAGATCGGAATCTTAATACTTCTTTTTTTGACCCAGCAGGA
AAAGGCCCAAATAAAGTTGGATATATAGGAATTTTACAGCCTTTTTCTGATGCAATTAAA
TTATTTTCTAAGGAACAAATTTTTCCTGTTTATTCTAATTATATATCATATTATTTTTCT
CCTATTATTAGATTTATTTTATCTTTAATAGTTTGAATATTAATTCCTTATTATTTTAAT
ATGGTTAGATTTAATTTAGGTATTTTATTTTTTTTATGTTGTACTAGAATGGGGGTTTAT
ACTGTTATAATTGCTGGGTGATCTTCAAATTCTAATTATTCTTTATTGGGGGGTTTACGA
GCTGTTGCACAAACAATTTCTTATGAAGTAAGAATAGCTTTAATTATATTATCAAGAATT
ATTTTAATTATAAATTTTAATATAATAAAATTTTTTATTTATCAGGATTTAATTTGATTT
TTTTTTTTAATATTACCTTTAAGAATATGTTGAGGGGTTTATTTATTAATTCGATTTAAT
ATATTATTAATTGATATATTTTTTTTTAAGTTTTTATTGTTATTATCTGGATTAACAATA
TTTATAGCTGGTATATCTGCTAATTATGAATTTGATTTAAAAAAAATTATTGCTTTATCA
ACTTTAAGACAATTAGGGTTAATAATAAGAATTTTAAGAATAGGATTACCAGAATTAGCT
TTTTTTCATTTATTAACTCATGCTATATTTAAAGCTTTATTATTTATATGTGCAGGGGTA
ATTATTCATATAATAAATGATAATCAAGATATTCGTTTTATGGGGGGTATTAGATTATAT
ATTCCAATAACTTCTTTATGTTTGAATATTTCTAATTTAGCTTTATGTGGTATTCCTTTT
TTAGCTGGGTTTTATTCTAAGGATTTAATTTTAGAAATAGTAAGAATGAGAAATTTAAAT
ATATTAATTTTTTTTTTATATTATTTTTCTACTGGTTTAACAATATTTTATACAATTCGT
TTATTAATATATTTAATAATTAATGATTATAATTTATTTTCTATTTATAATTTATATGAT
GAGGATTATATTATATTAAAAAGTATGTTTTTATTATTATTTATAAGTTTAATTACGGGG
AGATTTTTAATATGAATAATTTTTAATTATCCTTATATAATTTATTTATCATTTAATATA
AAAATAATAGTTATTTATGTAAGATTAATTGGTTTAATTATAGGTTATTTAATTAGAAAT
ATA
>H43_gla
TGAGCAGGTATAGTAGGAACCTCCTTAAGATTATTAATTCGTACTGAATTAGGTAATCCT
GGATCTTTAATTGGAGATGATCAAATTTATAATACTATTGTAACAGCTCATGCTTTTATT
ATAATTTTTTTTATAGTTATACCAATTATAATTGGAGGATTTGGAAATTGATTAATCCCC
TTAATATTAGGAGCCCCAGATATAGCTTTCCCTCGAATAAATAACATAAGATTTTGATTA
TTACCCCCTTCATTAACTTTACTAATTTCCAGAAGAATTGTAGAAAATGGGGCAGGAACA
GGATGAACAGTTTATCCCCCATTATCATCTAATATTGCCCACAGAGGAAGATCTGTTGAT
TTAGCTATTTTTTCTTTACATTTAGCGGGAATTTCTTCTATTCTAGGAGCTATTAATTTT
ATTACAACTATTATTAATATGCGAATTAATCATATATCATTTGATCAAATACCTCTTTTT
GTTTGAGCAGTGGGAATTACTGCTTTACTTTTACTTTTATCCCTACCTGTTTTAGCAGGT
GCTATTACTATATTATTAACAGATCGAAATCTTAATACTTCTTTTTTTGACCCAGCAGGA
AAAGGCCCAAATAAAGTTGGATATATAGGAATTTTACAGCCTTTTTCTGATGCAATTAAA
TTATTTTCTAAGGAACAAATTTTTCCTGTTTATTCTAATTATATATCATATTATTTTTCT
CCTATTATTAGATTTATTTTATCTTTAATAGTTTGAATATTAATTCCTTATTATTTTAAT
ATGGTTAGATTTAATTTAGGTATTTTATTTTTTTTATGTTGTACTAGAATGGGGGTTTAT
ACTGTTATAATTGCTGGGTGATCTTCAAATTCTAATTATTCTTTATTGGGGGGTTTACGA
GCTGTTGCACAAACAATTTCTTATGAAGTAAGAATAGCTTTAATTATATTATCAAGAATT
ATTTTAATTATAAATTTTAATATAATAAAATTTTTTATTTATCAGGATTTAATTTGATTT
TTTTTTTTAATATTACCTTTAAGAATATGTTGAGGGGTTTATTTATTAATTCGATTTAAT
ATATTATTAATTGATATATTTTTTTTTAAGTTTTTATTGTTATTATCTGGATTAACAATA
TTTATAGCTGGTATATCTGCTAATTATGAATTTGATTTAAAAAAAATTATTGCTTTATCA
ACTTTAAGACAATTAGGGTTAATAATAAGAATTTTAAGAATAGGATTACCAGAATTAGCT
TTTTTTCATTTATTAACTCATGCTATATTTAAAGCTTTATTATTTATATGTGCAGGGGTA
ATTATTCATATAATAAATGATAATCAAGATATTCGTTTTATGGGGGGTATTAGATTATAT
ATTCCAATAACTTCTTTATGTTTGAATATTTCTAATTTAGCTTTATGTGGTATTCCTTTT
TTAGCTGGGTTTTATTCTAAGGATTTAATTTTAGAAATAGTAAGAATGAGAAATTTAAAT
ATATTAATTTTTTTTTTATATTATTTTTCTACTGGTTTAACAATATTTTATACAATTCGT
TTATTAATATATTTAATAATTAATGATTATAATTTATTTTCTATTTATAATTTATATGAT
GAGGATTATATTATATTAAAAAGTATGTTTTTATTATTATTTATAAGTTTAATTACGGGG
AGATTTTTAATATGAATAATTTTTAATTATCCTTATATAATTTATTTATCATTTAATATA
AAAATAATAGTTATTTATGTAAGATTAATTGGTTTAATTATAGGTTATTTAATTAGAAAT
ATA
>H44_stu
TGAGCAGGTATAGTAGGAACTTCTTTAAGATTATTAATTCGTACTGAATTAGGTAATCCT
GGATCTTTAATTGGAGATGATCAAATTTATAATACTATTGTAACAGCTCATGCTTTTATT
ATAATTTTTTTTATAGTTATACCAATTATAATTGGAGGATTTGGAAATTGATTAATTCCT
TTAATATTAGGAGCCCCAGATATAGCTTTTCCTCGAATAAATAATATAAGATTTTGATTA
TTACCCCCCTCATTAACTTTACTAATTTCCAGAAGAATTGTAGAAAATGGAGCAGGAACT
GGATGAACAGTCTACCCTCCTTTATCATCTAATATTGCTCACGGAGGAAGATCTGTTGAT
TTAGCTATTTTTTCCTTACATTTAGCAGGAATTTCATCTATTTTAGGAGCCATTAATTTT
ATTACAACTATTATTAATATACGAATTAATCATATATCATTTGATCAAATACCTCTTTTT
GTATGAGCAGTAGGAATTACTGCTTTACTTTTATTATTATCTCTACCTGTTTTAGCAGGT
GCTATTACTATATTATTAACAGATCGAAATCTTAATACTTCATTTTTTGACCCAGCAGGA
AAAGGTCCAAATAAAGTTGGTTATATAGGAATTTTACAGCCTTTTTCTGATGCTATTAAA
TTATTTTCTAAAGAACAAATTTTTCCTATTTATTCTAATTATATATCTTATTATTTTTCT
CCTGTTATTAGATTTATTTTATCTTTAATAATTTGAATATTAATTCCTTATTATTTTAAT
ATAATTAGATTTAATTTAGGTATTTTATTTTTTTTATGTTGTACTAGAATGGGGGTTTAT
ACTGTTATAATTGCTGGGTGATCTTCAAATTCTAATTATTCTTTATTAGGGGGTTTACGG
GCTGTTGCTCAAACAATTTCTTATGAAGTAAGATTAGCTTTAATTATATTATCAAGAATT
ATTTTAATTATAGATTTTAATATAATAAAGTTTTTTGTTTATCAAGATTTAATTTGGTTT
TTTTTTTTAATAATACCTTTAAGAATATGTTGAGGGGTTTATTTATTAATTCGATTTAAT
ATATTATTAATTGATATGTTTTTTTTTAAATTTTTATTATTATTATCGGGATTAACTATA
TTTATAGCTGGGATTTCTGCTAATTATGAATTTGATTTAAAAAAAATTATTGCTTTATCA
ACTTTAAGACAATTAGGTTTAATAATAAGAATTTTAAGAATAGGATTACCAGAATTGGCT
TTTTTTCATTTATTAACTCATGCTATATTTAAAGCTTTATTATTTATATGTGCAGGGGTA
ATTATTCATATAATAAATGATAATCAAGATATTCGTTTTATAGGTGGTATTAGATTATAT
ATTCCAATAACTTCTTTATGTATGAATATTTCTAATTTAGCTTTGTGTGGGGTTCCTTTT
TTAGCTGGCTTTTATTCTAAGGATTTGATTTTAGAAATAGTAAGAATAAGAAATTTAAAT
ATATTAGTTTTTTTTTTATATTATTTTTCTACAGGTTTAACAATATTTTATACAATTCGT
TTATTAATATATTTAATAATTAATGATTATAATTTATTTTCTATTTATAATTTATATGAT
GAAAATTATATTATATTAAAAAGTATGTTTATATTATTATTTATAAGTTTAGTTACTGGG
AGATTTTTAATATGAATAATTTTTAATTATCCTTATATAATTTATTTATCATTTAATATA
AAAATAATAGTTATTTATGTAAGATTAATTGGTTTATTTATAGGATATTTAATTAGTAAT
ATG
>H45_stu
TGAGCAGGTATAGTAGGAACTTCTTTAAGATTATTAATTCGTACTGAATTAGGTAATCCT
GGATCTTTAATTGGAGATGATCAAATTTATAATACTATTGTAACAGCTCATGCTTTTATT
ATAATTTTTTTTATAGTTATACCAATTATAATTGGAGGATTTGGAAATTGATTAATTCCT
TTAATATTAGGAGCCCCAGATATAGCTTTTCCTCGAATAAATAATATAAGATTTTGATTA
TTACCCCCTTCATTAACTTTACTAATTTCCAGAAGAATTGTAGAAAATGGAGCAGGAACT
GGATGAACAGTCTACCCTCCTTTATCATCTAATATTGCTCACGGAGGAAGATCTGTTGAT
TTAGCTATTTTTTCCTTACATTTAGCGGGAATTTCATCTATTTTAGGAGCCATTAATTTT
ATTACAACTATTATTAATATACGAATTAATCATATATCATTTGATCAAATACCTCTTTTT
GTATGAGCAGTAGGAATTACTGCTTTACTTTTATTATTATCTCTACCTGTTTTAGCAGGT
GCTATTACTATATTATTAACAGATCGAAATCTTAATACTTCATTTTTTGACCCAGCAGGA
AAAGGTCCAAATAAAGTTGGTTATATAGGAATTTTACAGCCTTTTTCTGATGCTATTAAA
TTATTTTCTAAAGAACAAATTTTTCCTATTTATTCTAATTATATATCTTATTATTTTTCT
CCTGTTATTAGATTTATTTTATCTTTAATAATTTGAATATTAATTCCTTATTATTTTAAT
ATAATTAGATTTAATTTAGGTATTTTATTTTTTTTATGTTGTACTAGAATAGGGGTTTAT
ACTGTTATAATTGCTGGGTGATCTTCAAATTCTAATTATTCTTTATTAGGGGGTTTACGG
GCTGTTGCTCAAACAATTTCTTATGAAGTAAGATTAGCTTTAATTATATTATCAAGAATT
ATTTTAATTATAGATTTTAATATAATAAAGTTTTTTGTTTATCAAGATTTAATTTGGTTT
TTTTTTTTAATAATACCTTTAAGAATATGTTGAGGGGTTTATTTATTAATTCGATTTAAT
ATATTATTAATTGATATGTTTTTTTTTAAATTTTTATTATTATTATCGGGATTAACTATA
TTTATAGCTGGGATTTCTGCTAATTATGAATTTGATTTAAAAAAAATTATTGCTTTATCA
ACTTTAAGACAATTAGGTTTAATAATAAGAATTTTAAGAATAGGATTACCAGAATTGGCT
TTTTTTCATTTATTAACTCATGCTATATTTAAAGCTTTATTATTTATATGTGCGGGGGTA
ATTATTCATATAATAAATGATAATCAAGATATTCGTTTTATAGGTGGTATTAGATTATAT
ATTCCAATAACTTCTTTATGTATGAATATTTCTAATTTAGCTTTGTGTGGGGTTCCTTTT
TTAGCTGGCTTTTATTCTAAGGATTTGATTTTAGAAATAGTAAGAATAAGAAATTTAAAT
ATATTAGTTTTTTTTTTATATTATTTTTCTACAGGTTTAACAATATTTTATACAATTCGT
TTATTAATATATTTAATAATTAATGATTATAATTTATTTTCTATTTATAATTTATATGAT
GAAAATTATATTATATTAAAAAGTATGTTTATATTATTATTTATAAGTTTAGTTACTGGG
AGATTTTTAATATGAATAATTTTTAATTATCCTTATATAATTTATTTATCATTTAATATA
AAAATAATAGTTATTTATGTAAGATTAATTGGTTTATTTATAGGATATTTAATTAGTAAT
ATG
>H46_stu
TGAGCAGGTATAGTAGGAACTTCTTTAAGATTATTAATTCGTACTGAATTAGGTAATCCT
GGATCTTTAATTGGAGATGATCAAATTTATAATACTATTGTAACAGCTCATGCTTTTATT
ATAATTTTTTTTATAGTTATACCAATTATAATTGGAGGATTTGGAAATTGATTAATTCCT
TTAATATTAGGAGCCCCAGATATAGCTTTTCCTCGAATAAATAATATAAGATTTTGATTA
TTACCCCCTTCATTAACTTTACTAATTTCCAGAAGAATTGTAGAAAATGGAGCAGGAACT
GGATGAACAGTCTACCCTCCTTTATCATCTAACATTGCTCACAGAGGAAGATCTGTTGAT
TTAGCTATTTTTTCCTTACATTTAGCAGGAATTTCATCTATTTTAGGAGCCATTAATTTT
ATTACAACTATTATTAATATACGAATTAATCATATATCATTTGATCAAATACCTCTTTTT
GTATGAGCAGTAGGAATTACTGCTTTACTTTTATTATTATCTCTACCTGTTTTAGCAGGT
GCTATTACTATATTATTAACAGATCGAAATCTTAATACTTCATTTTTTGACCCAGCAGGA
AAAGGTCCAAATAAAGTTGGTTATATAGGAATTTTACAGCCTTTTTCTGATGCTATTAAA
TTATTTTCTAAAGAACAAATTTTTCCTATTTATTCTAATTATATATCTTATTATTTTTCT
CCTGTTATTAGATTTATTTTATCTTTAATAATTTGAATATTAATTCCTTATTATTTTAAT
ATAATTAGATTTAATTTAGGTATTTTATTTTTTTTATGTTGTACTAGAATGGGGGTTTAT
ACTGTTATAATTGCTGGGTGATCTTCAAATTCTAATTATTCTTTATTAGGGGGTTTACGG
GCTGTTGCTCAAACAATTTCTTATGAAGTAAGATTAGCTTTAATTATATTATCAAGAATT
ATTTTAATTATAGATTTTAATATAATAAAGTTTTTTGTTTATCAAGATTTAATTTGGTTT
TTTTTTTTAATAATACCTTTAAGAATATGTTGAGGGGTTTATTTATTAATTCGATTTAAT
GTATTATTAATTGATATGTTTTTTTTTAAATTTTTATTATTATTATCGGGATTAACTATA
TTTATAGCTGGGATTTCTGCTAATTATGAATTTGATTTAAAAAAAATTATTGCTTTATCA
ACTTTAAGACAATTAGGTTTAATAATAAGAATTTTAAGAATAGGATTACCAGAATTGGCT
TTTTTTCATTTATTAACTCATGCTATATTTAAAGCTTTATTATTTATATGTGCGGGGGTA
ATTATTCATATAATAAATGATAATCAAGATATTCGTTTTATAGGTGGTATTAAATTATAT
ATTCCAATAACTTCTTTATGTATGAATATTTCTAATTTAGCTTTGTGTGGGGTTCCTTTT
TTAGCTGGTTTTTATTCTAAGGATTTGATTTTAGAAATAGTAAGAATAAGAAATTTAAAT
ATATTAGTTTTTTTTTTATATTATTTTTCTACAGGTTTAACAATATTTTATACAATTCGT
TTATTAATATATTTAATAATTAATGATTATAATTTATTTTCTATTTATAATTTATATGAT
GAAAATTATATTATATTAAAAAGTATGTTTATATTATTATTTATAAGTTTAGTTACTGGG
AGATTTTTAATATGAATAATTTTTAATTATCCTTATATAATTTATTTATCATTTAATATA
AAAATAATAGTTATTTATGTAAGATTAATTGGTTTATTTATAGGATATTTAATTAGTAAT
ATG
>H47_stu
TGAGCAGGTATAGTAGGAACTTCTTTAAGATTATTAATTCGTACTGAATTAGGTAATCCT
GGGTCTTTAATTGGAGATGATCAAATTTATAATACTATTGTAACAGCTCATGCTTTTATT
ATAATTTTTTTTATAGTTATACCAATTATAATTGGAGGATTTGGAAATTGATTAATTCCT
TTAATATTAGGAGCCCCAGATATAGCTTTTCCTCGAATAAATAATATAAGATTTTGATTA
TTACCCCCTTCATTAACTTTACTAATTTCCAGAAGAATTGTAGAAAATGGAGCAGGAACT
GGATGAACAGTCTACCCTCCTTTATCATCTAACATTGCTCACAGAGGAAGATCTGTTGAT
TTAGCTATTTTTTCCTTACATTTAGCAGGAATTTCATCTATTTTAGGAGCCATTAATTTT
ATTACAACTATTATTAATATACGAATTAATCATATATCATTTGATCAAATACCTCTTTTT
GTATGAGCAGTAGGAATTACTGCTTTACTTTTATTATTATCTCTACCTGTTTTAGCAGGT
GCTATTACTATATTATTAACAGATCGAAATCTTAATACTTCATTTTTTGACCCAGCAGGA
AAAGGTCCAAATAAAGTTGGTTATATAGGAATTTTACAGCCTTTTTCTGATGCTATTAAA
TTATTTTCTAAAGAACAAATTTTTCCTATTTATTCTAATTATATATCTTATTATTTTTCT
CCTGTTATTAGATTTATTTTATCTTTAATAATTTGAATATTAATTCCTTATTATTTTAAT
ATAATTAGATTTAATTTAGGTATTTTATTTTTTTTATGTTGTACTAGAATGGGGGTTTAT
ACTGTTATAATTGCTGGGTGATCTTCAAATTCTAATTATTCTTTATTAGGGGGTTTACGG
GCTGTTGCTCAAACAATTTCTTATGAAGTAAGATTAGCTTTAATTATATTATCAAGAATT
ATTTTAATTATAGATTTTAATATAATAAAGTTTTTTGTTTATCAAGATTTAATTTGGTTT
TTTTTTTTAATAATACCTTTAAGAATATGTTGAGGGGTTTATTTATTAATTCGATTTAAT
ATATTATTAATTGATATGTTTTTTTTTAAATTTTTATTATTATTATCGGGATTAACTATA
TTTATAGCTGGGATTTCTGCTAATTATGAATTTGATTTAAAAAAAATTATTGCTTTATCA
ACTTTAAGACAATTAGGTTTAATAATAAGAATTTTAAGAATAGGATTACCAGAATTGGCT
TTTTTTCATTTATTAACTCATGCTATATTTAAAGCTTTATTATTTATATGTGCGGGGGTA
ATTATTCATATAATAAATGATAATCAAGATATTCGTTTTATAGGTGGTATTAAATTATAT
ATTCCAATAACTTCTTTATGTATGAATATTTCTAATTTAGCTTTGTGTGGGGTTCCTTTT
TTAGCTGGTTTTTATTCTAAGGATTTGATTTTAGAAATAGTAAGAATAAGAAATTTAAAT
ATATTAGTTTTTTTTTTATATTATTTTTCTACAGGTTTAACAATATTTTATACAATTCGT
TTATTAATATATTTAATAATTAATGATTATAATTTATTTTCTATTTATAATTTATATGAT
GAAAATTATATTATATTAAAAAGTATGTTTATATTATTATTTATAAGTTTAGTTACTGGG
AGATTTTTAATATGAATAATTTTTAATTATCCTTATATAATTTATTTATCATTTAATATA
AAAATAATAGTTATTTATGTAAGATTAATTGGTTTATTTATAGGATATTTAATTAGTAAT
ATG
>H48_stu
TGAGCAGGTATAGTAGGAACTTCTTTAAGATTATTAATTCGTACTGAATTAGGTAATCCT
GGGTCTTTAATTGGAGATGATCAAATTTATAATACTATTGTAACAGCTCATGCTTTTATT
ATAATTTTTTTTATAGTTATACCAATTATAATTGGAGGATTTGGAAATTGATTAATTCCT
TTAATATTAGGAGCCCCAGATATAGCTTTTCCTCGAATAAATAATATAAGATTTTGATTA
TTACCCCCTTCATTAACTTTACTAATTTCCAGAAGAATTGTAGAAAATGGAGCAGGAACT
GGATGAACAGTCTACCCTCCTTTATCATCTAACATTGCTCACAGAGGAAGATCTGTTGAT
TTAGCTATTTTTTCCTTACATTTAGCAGGAATTTCATCTATTTTAGGAGCCATTAATTTT
ATTACAACTATTATTAATATACGAATTAATCATATATCATTTGATCAAATACCTCTTTTT
GTATGAGCAGTAGGAATTACTGCTTTACTTTTATTATTATCTCTACCTGTTTTAGCAGGT
GCTATTACTATATTATTAACAGATCGAAATCTTAATACTTCATTTTTTGACCCAGCAGGA
AAAGGTCCAAATAAAGTTGGTTATATAGGAATTTTACAGCCTTTTTCTGATGCTATTAAA
TTATTTTCTAAAGAACAAATTTTTCCTATTTATTCTAATTATATATCTTATTATTTTTCT
CCTGTTATTAGATTTATTTTATCTTTAATAATTTGAATATTAATTCCTTATTATTTTAAT
ATAATTAGATTTAATTTAGGTATTTTATTTTTTTTATGTTGTACTAGAATGGGGGTTTAT
ACTGTTATAATTGCTGGGTGATCTTCAAATTCTAATTATTCTTTATTAGGGGGTTTACGG
GCTGTTGCTCAAACAATTTCTTATGAAGTAAGATTAGCTTTAATTATATTATCAAGAATT
ATTTTAATTATAGATTTTAATATAATAAAGTTTTTTGTTTATCAAGATTTAATTTGGTTT
TTTTTTTTAATAATACCTTTAAGAATATGTTGAGGGGTTTATTTATTAATTCGATTTAAT
ATATTATTAATTGATATGTTTTTTTTTAAATTTTTATTATTATTATCGGGATTAACTATA
TTTATAGCTGGGATTTCTGCTAATTATGAATTTGATTTAAAAAAAATTATTGCTTTATCA
ACTTTAAGACAATTAGGTTTAATAATAAGAATTTTAAGAATAGGATTACCAGAATTGGCT
TTTTTTCATTTATTAACTCATGCTATATTTAAAGCTTTATTATTTATATGTGCGGGGGTA
ATTATTCATATAATAAATGATAATCAAGATATTCGTTTTATAGGTGGTATTAGATTATAT
ATTCCAATAACTTCTTTATGTATGAATATTTCTAATTTAGCTTTGTGTGGGGTTCCTTTT
TTAGCTGGTTTTTATTCTAAGGATTTGATTTTAGAAATAGTAAGAATAAGAAATTTAAAT
ATATTAGTTTTTTTTTTATATTATTTTTCTACAGGTTTAACAATATTTTATACAATTCGT
TTATTAATATATTTAATAATTAATGATTATAATTTATTTTCTATTTATAATTTATATGAT
GAAAATTATATTATATTAAAAAGTATGTTTATATTATTATTTATAAGTTTAGTTACTGGG
AGATTTTTAATATGAATAATTTTTAATTATCCTTATATAATTTATTTATCATTTAATATA
AAAATAATAGTTATTTATGTAAGATTAATTGGTTTATTTATAGGATATTTAATTAGTAAT
ATG
>H49_stu
TGAGCAGGTATAGTAGGAACTTCTTTAAGATTATTAATTCGTACTGAATTAGGTAATCCT
GGATCTTTAATTGGAGATGATCAAATTTATAATACTATTGTAACAGCTCATGCTTTTATT
ATAATTTTTTTTATAGTTATACCAATTATAATTGGAGGATTTGGAAATTGATTAATTCCT
TTAATATTAGGAGCCCCAGATATAGCTTTTCCTCGAATAAATAATATAAGATTTTGATTA
TTACCCCCTTCATTAACTTTACTAATTTCCAGAAGAATTGTAGAAAATGGAGCAGGAACT
GGATGAACAGTCTACCCTCCTTTATCATCTAACATTGCTCACAGAGGAAGATCTGTTGAT
TTAGCTATTTTTTCCTTACATTTAGCAGGAATTTCATCTATTTTAGGAGCCATTAATTTT
ATTACAACTATTATTAATATACGAATTAATCATATATCATTTGATCAAATACCTCTTTTT
GTATGAGCAGTAGGAATTACTGCTTTACTTTTATTATTATCTCTACCTGTTTTAGCAGGT
GCTATTACTATATTATTAACAGATCGAAATCTTAATACTTCATTTTTTGACCCAGCAGGA
AAAGGTCCAAATAAAGTTGGTTATATAGGAATTTTACAGCCTTTTTCTGATGCTATTAAA
TTATTTTCTAAAGAACAAATTTTTCCTATTTATTCTAATTATATATCTTATTATTTTTCT
CCTGTTATTAGATTTATTTTATCTTTAATAATTTGAATATTAATTCCTTATTATTTTAAT
ATAATTAGATTTAATTTAGGTATTTTATTTTTTTTATGTTGTACTAGAATGGGGGTTTAT
ACTGTTATAATTGCTGGGTGATCTTCAAATTCTAATTATTCTTTATTAGGGGGTTTACGG
GCTGTTGCTCAAACAATTTCTTATGAAGTAAGATTAGCTTTAATTATATTATCAAGAATT
ATTTTAATTATAGATTTTAATATAATAAAGTTTTTTGTTTATCAAGATTTAATTTGGTTT
TTTTTTTTAATAATACCTTTAAGAATATGTTGAGGGGTTTATTTATTAATTCGATTTAAT
ATATTATTAATTGATATGTTTTTTTTTAAATTTTTATTATTATTATCGGGATTAACTATA
TTTATAGCTGGGATTTCTGCTAATTATGAATTTGATTTAAAAAAAATTATTGCTTTATCA
ACTTTAAGACAATTAGGTTTAATAATAAGAATTTTAAGAATAGGATTACCAGAATTGGCT
TTTTTTCATTTATTAACTCATGCTATATTTAAAGCTTTATTATTTATATGTGCGGGGGTA
ATTATTCATATAATAAATGATAATCAAGATATTCGTTTTATAGGTGGTATTAGATTATAT
ATTCCAATAACTTCTTTATGTATGAATATTTCTAATTTAGCTTTGTGTGGGGTTCCTTTT
TTAGCTGGTTTTTATTCTAAGGATTTGATTTTAGAAATAGTAAGAATAAGAAATTTAAAT
ATATTAGTTTTTTTTTTATATTATTTTTCTACAGGTTTAACAATATTTTATACAATTCGT
TTATTAATATATTTAATAATTAATGATTATAATTTATTTTCTATTTATAATTTATATGAT
GAAAATTATATTATATTAAAAAGTATGTTTATATTATTATTTATAAGTTTAGTTACTGGG
AGATTTTTAATATGAATAATTTTTAATTATCCTTATATAATTTATTTATCATTTAATATA
AAAATAATAGTTATTTATGTAAGATTAATTGGTTTATTTATAGGATATTTAATTAGTAAT
ATG
>H50_stu
TGAGCAGGTATAGTAGGAACTTCTTTAAGATTATTAATTCGTACTGAATTAGGTAATCCT
GGATCTTTAATTGGAGATGATCAAATTTATAATACTATTGTAACAGCTCATGCTTTTATT
ATAATTTTTTTTATAGTTATACCAATTATAATTGGAGGATTTGGAAATTGATTAATTCCT
TTAATATTAGGAGCCCCAGATATAGCTTTTCCTCGAATAAATAATATAAGATTTTGATTA
TTACCCCCTTCATTAACTTTACTAATTTCCAGAAGAATTGTAGAAAATGGAGCAGGAACT
GGATGAACAGTCTACCCTCCTTTATCATCTAATATTGCTCACGGAGGAAGATCTGTTGAT
TTAGCTATTTTTTCCTTACATTTAGCGGGAATTTCATCTATTTTAGGAGCCATTAATTTT
ATTACAACTATTATTAATATACGAATTAATCATATATCATTTGATCAAATACCTCTTTTT
GTATGAGCAGTAGGAATTACTGCTTTACTTTTATTATTATCTCTACCTGTTTTAGCAGGT
GCTATTACTATATTATTAACAGATCGAAATCTTAATACTTCATTTTTTGACCCAGCAGGA
AAAGGTCCAAATAAAGTTGGTTATATAGGAATTTTACAGCCTTTTTCTGATGCTATTAAA
TTATTTTCTAAAGAACAAATTTTTCCTATTTATTCTAATTATATATCTTATTATTTTTCT
CCTGTTATTAGATTTATTTTATCTTTAATAATTTGAATATTAATTCCTTATTATTTTAAT
ATAATTAGATTTAATTTAGGTATTTTATTTTTTTTATGTTGTACTAGAATGGGGGTTTAT
ACTGTTATAATTGCTGGGTGATCTTCAAATTCTAATTATTCTTTATTAGGGGGTTTACGG
GCTGTTGCTCAAACAATTTCTTATGAAGTAAGATTAGCTTTAATTATATTATCAAGAATT
ATTTTAATTATAGATTTTAATATAATAAAGTTTTTTGTTTATCAAGATTTAATTTGGTTT
TTTTTTTTAATAATACCTTTAAGAATATGTTGAGGGGTTTATTTATTAATTCGATTTAAT
ATATTATTAATTGATATGTTTTTTTTTAAATTTTTATTATTATTATCGGGATTAACTATA
TTTATAGCTGGGATTTCTGCTAATTATGAATTTGATTTAAAAAAAATTATTGCTTTATCA
ACTTTAAGACAATTAGGTTTAATAATAAGAATTTTAAGAATAGGATTACCAGAATTGGCT
TTTTTTCATTTATTAACTCATGCTATATTTAAAGCTTTATTATTTATATGTGCGGGGGTA
ATTATTCATATAATAAATGATAATCAAGATATTCGTTTTATAGGTGGTATTAGATTATAT
ATTCCAATAACTTCTTTATGTATGAATATTTCTAATTTAACTTTGTGTGGGGTTCCTTTT
TTAGCTGGTTTTTATTCTAAGGATTTGATTTTAGAAATAGTAAGAATAAGAAATTTAAAT
ATATTAGTTTTTTTTTTATATTATTTTTCTACAGGTTTAACAATATTTTATACAATTCGT
TTATTAATATATTTAATAATTAATGATTATAATTTATTTTCTATTTATAATTTATATGAT
GAAAATTATATTATATTAAAAAGTATGTTTATATTATTATTTATAAGTTTAGTTACTGGG
AGATTTTTAATATGAATAATTTTTAATTATCCTTATATAATTTATTTATCATTTAATATA
AAAATAATAGTTATTTATGTAAGATTAATTGGTTTATTTATAGGATATTTAATTAGTAAT
ATG
>H51_stu
TGAGCAGGTATAGTAGGAACTTCTTTAAGATTATTAATTCGTACTGAATTAGGTAATCCT
GGATCTTTAATTGGAGATGATCAAATTTATAATACTATTGTAACAGCTCATGCTTTTATT
ATAATTTTTTTTATAGTTATACCAATTATAATTGGAGGATTTGGAAATTGATTAATTCCT
TTAATATTAGGAGCCCCAGATATAGCTTTTCCTCGAATAAATAATATAAGATTTTGATTA
TTACCCCCTTCATTAACTTTACTAATTTCCAGAAGAATTGTAGAAAATGGAGCAGGAACT
GGATGAACAGTCTACCCTCCTTTATCATCTAATATTGCTCACGGAGGAAGATCTGTTGAT
TTAGCTATTTTTTCCTTACATTTAGCGGGAATTTCATCTATTTTAGGAGCCATTAATTTT
ATTACAACTATTATTAATATACGAATTAATCATATATCATTTGATCAAATACCTCTTTTT
GTATGAGCAGTAGGAATTACTGCTTTACTTTTATTATTATCTCTACCTGTTTTAGCAGGT
GCTATTACTATATTATTAACAGATCGAAATCTTAATACTTCATTTTTTGACCCAGCAGGA
AAAGGTCCAAATAAAGTTGGTTATATAGGAATTTTACAGCCTTTTTCTGATGCTATTAAA
TTATTTTCTAAAGAACAAATTTTTCCTATTTATTCTAATTATATATCTTATTATTTTTCT
CCTGTTATTAGATTTATTTTATCTTTAATAATTTGAATATTAATTCCTTATTATTTTAAT
ATAATTAGATTTAATTTAGGTATTTTATTTTTTTTATGTTGTACTAGAATGGGGGTTTAT
ACTGTTATAATTGCTGGGTGATCTTCAAATTCTAATTATTCTTTATTAGGGGGTTTACGG
GCTGTTGCTCAAACAATTTCTTATGAAGTAAGATTAGCTTTAATTATATTATCAAGAATT
ATTTTAATTATAGATTTTAATATAATAAAGTTTTTTGTTTATCAAGATTTAATTTGGTTT
TTTTTTTTAATAATACCTTTAAGAATATGTTGAGGGGTTTATTTATTAATTCGATTTAAT
ATATTATTAATTGATATGTTTTTTTTTAAATTTTTATTATTATTATCGGGATTAACTATA
TTTATAGCTGGGATTTCTGCTAATTATGAATTTGATTTAAAAAAAATTATTGCTTTATCA
ACTTTAAGACAATTAGGTTTAATAATAAGAATTTTAAGAATAGGATTACCAGAATTGGCT
TTTTTTCATTTATTAACTCATGCTATATTTAAAGCTTTATTATTTATATGTGCGGGGGTA
ATTATTCATATAATAAATGATAATCAAGATATTCGTTTTATAGGTGGTATTAGATTATAT
ATTCCAATAACTTCTTTATGTATGAATATTTCTAATTTAGCTTTGTGTGGGGTTCCTTTT
TTAGCTGGTTTTTATTCTAAGGATTTGATTTTAGAAATAGTAAGAATAAGAAATTTAAAT
ATATTAGTTTTTTTTTTATATTATTTTTCTACAGGTTTAACAATATTTTATACAATTCGT
TTATTAATATATTTAATAATTAATGATTATAATTTATTTTCTATTTATAATTTATATGAT
GAAAATTATATTATATTAAAAAGTATGTTTATATTATTATTTATAAGTTTAGTTACTGGG
AGATTTTTAATATGAATAATTTTTAATTATCCTTATATAATTTATTTATCATTTAATATA
AAAATAATAGTTATTTATGTAAGATTAATTGGTTTATTTATAGGATATTTAATTAGTAAT
ATG
>H52_stu
TGAGCAGGTATAGTAGGAACTTCTTTAAGATTATTAATTCGTACTGAATTAGGTAATCCT
GGATCTTTAATTGGAGATGATCAAATTTATAATACTATTGTAACAGCTCATGCTTTTATT
ATAATTTTTTTTATAGTTATACCAATTATAATTGGAGGATTTGGAAATTGATTAATTCCT
TTAATATTAGGAGCCCCAGATATAGCTTTTCCTCGAATAAATAATATAAGATTTTGATTA
TTACCCCCCTCATTAACTTTACTAATTTCCAGAAGAATTGTAGAAAATGGAGCAGGAACT
GGATGAACAGTCTACCCTCCTTTATCATCTAATATTGCTCACGGAGGAAGATCTGTTGAT
TTAGCTATTTTTTCCTTACATTTAGCGGGAATTTCATCTATTTTAGGAGCCATTAATTTT
ATTACAACTATTATTAATATACGAATTAATCATATATCATTTGATCAAATACCTCTTTTT
GTATGAGCAGTAGGAATTACTGCTTTACTTTTATTATTATCTCTACCTGTTTTAGCAGGT
GCTATTACTATATTATTAACAGATCGAAATCTTAATACTTCATTTTTTGACCCAGCAGGA
AAAGGTCCAAATAAAGTTGGTTATATAGGAATTTTACAGCCTTTTTCTGATGCTATTAAA
TTATTTTCTAAAGAACAAATTTTTCCTATTTATTCTAATTATATATCTTATTATTTTTCT
CCTGTTATTAGATTTATTTTATCTTTAATAATTTGAATATTAATTCCTTATTATTTTAAT
ATAATTAGATTTAATTTAGGTATTTTATTTTTTTTATGTTGTACTAGAATAGGGGTTTAT
ACTGTTATAATTGCTGGGTGATCTTCAAATTCTAATTATTCTTTATTAGGGGGTTTACGG
GCTGTTGCTCAAACAATTTCTTATGAAGTAAGATTAGCTTTAATTATATTATCAAGAATT
ATTTTAATTATAGATTTTAATATAATAAAGTTTTTTGTTTATCAAGATTTAATTTGGTTT
TTTTTTTTAATAATACCTTTAAGAATATGTTGAGGGGTTTATTTATTAATTCGATTTAAT
ATATTATTAATTGATATGTTTTTTTTTAAATTTTTATTATTATTATCGGGATTAACTATA
TTTATAGCTGGGATTTCTGCTAATTATGAATTTGATTTAAAAAAAATTATTGCTTTATCA
ACTTTAAGACAATTAGGTTTAATAATAAGAATTTTAAGAATAGGATTACCAGAATTGGCT
TTTTTTCATTTATTAACTCATGCTATATTTAAAGCTTTATTATTTATATGTGCGGGGGTA
ATTATTCATATAATAAATGATAATCAAGATATTCGTTTTATAGGTGGTATTAGATTATAT
ATTCCAATAACTTCTTTATGTATAAATATTTCTAATTTAGCTTTGTGTGGGGTTCCTTTT
TTAGCTGGCTTTTATTCTAAGGATTTGATTTTAGAAATAGTAAGAATAAGAAATTTAAAT
ATATTAGTTTTTTTTTTATATTATTTTTCTACAGGTTTAACAATATTTTATACAATTCGT
TTATTAATATATTTAATAATTAATGATTATAATTTATTTTCTATTTATAATTTATATGAT
GAAAATTATATTATATTAAAAAGTATGTTTATATTATTATTTATAAGTTTAGTTACTGGG
AGATTTTTAATATGAATAATTTTTAATTATCCTTATATAATTTATTTATCATTTAATATA
AAAATAATAGTTATTTATGTAAGATTAATTGGTTTATTTATAGGATATTTAATTAGTAAT
ATG
>H53_orl
TGAGCAGGTATAATAGGAACCTCTTTAAGATTATTAATTCGTACTGAATTAGGTAATCCT
GGATCTTTAATTGGAGATGATCAAATTTATAACACTATTGTAACAGCTCATGCTTTTATT
ATAATTTTTTTTATAGTTATACCAATTATAATTGGAGGATTTGGAAATTGATTAATTCCA
TTAATATTAGGAGCCCCAGATATAGCTTTCCCCCGAATAAATAATATAAGATTTTGACTA
TTACCCCCTTCATTAACCTTATTAATTTCCAGAAGAATCGTAGAAAATGGAGCAGGAACT
GGATGAACAGTTTATCCCCCTTTATCCTCTAATATTGCCCATGGTGGAAGATCAGTTGAT
TTAGCTATTTTTTCTTTACATTTAGCTGGAATTTCATCTATTTTAGGAGCTATTAATTTT
ATTACAACTATTATTAATATACGAATTAATCATATATCATTTGATCAAATACCCCTTTTC
GTATGAGCAGTAGGAATTACTGCTTTACTTTTATTATTATCTTTACCTGTTTTAGCAGGT
GCTATTACTATACTTCTTACAGATCGAAATCTTAATACTTCATTTTTTGATCCAGCAGGA
AAGGGTCCAAATAAAGTTGGTTATATAGGAATTTTACAACCTTTTTCAGATGCTATTAAA
TTATTTTCTAAAGAACAAATTTTTCCTATTTATTCTAATTATATTTCTTATTATTTTTCT
CCTGTAATTAGATTTATTTTATCTTTAATAGTTTGAATATTAATTCCTTATTATTTTAAT
ATAATTAGATTTAATTTAGGTATTTTATTTTTTTTATGTTGTATTAGAATAGGGGTGTAT
ACTGTTATAGTTGCTGGGTGATCTTCAAATTCTAATTATTCTTTATTAGGGGGATTACGA
GCTGTTGCACAAACAATTTCTTATGAAGTAAGATTGGCTTTAATTATGTTATCAAGAATT
ATTTTAATTATAGATTTTAATATAATAAAATTATTTATTTATCAAGATTTAATTTGGTTT
TTTTTTTTAATGTTACCTTTAAGAATATGTTGAGGAGTTTATTTATTAATTCGATTTAAT
ATATTATTAATTGATATATTTTTTTTAAAATTTTTATTATTATTATCTGGGTTAACAATA
CTTATAGCTGGGATTTCTGCTAATTATGAATTTGATTTGAAAAAAATTATTGCTTTATCA
ACTTTAAGACAATTAGGATTAATAATAAGAATTTTAAGAATAGGATTATCAGAATTGGCT
TTTTTTCATTTATTAACTCATGCTATATTTAAAGCTTTATTATTTATATGTTCTGGGGTA
ATTATTCATATAATGAATGATAATCAGGATATTCGTTTTATAGGGGGTATTAGATTATAT
ATTCCAATAACTTCTTTATGTATAAATATTTCTAATTTAGCTTTATGTGGGATTCCTTTT
TTAGCTGGATTTTATTCTAAGGATTTAATTTTAGAAATAGTGAGAATAAGAAATTTAAAT
ATATTAATTTTTTTTTTATATTATTTTTCTACAGGTTTAACTGTATTTTATACAATTCGT
TTATTAATATATTTAATAATTAATGATTATAATTTATTTTCTGTTTATAATTTATATGAT
GAAGATTATATTATATTAAGGAGTATATTTTTATTATTATTTATAAGTTTAATTGTTGGA
AGATTTTTAATATGAATAATTTTTAATTATCCTTATATAATTTATTTACCATTTAATTTA
AAAATAATAGTTATTTATGTAAGATTAATTGGTTTATTTATAGGGTATTTAGTTAGTAAT
ATA
>H54_orl
TGAGCAGGTATAATAGGAACCTCTTTAAGATTATTAATTCGTACTGAATTAGGTAATCCT
GGATCTTTAATTGGAGATGATCAAATTTATAACACTATTGTAACAGCTCATGCTTTTATT
ATAATTTTTTTTATAGTTATACCAATTATAATTGGAGGATTTGGAAATTGATTAATTCCA
TTAATATTAGGAGCCCCAGATATAGCTTTCCCCCGAATAAATAATATAAGATTTTGACTA
TTACCCCCTTCATTAACCTTATTAATTTCCAGAAGAATCGTAGAAAATGGAGCAGGAACT
GGATGAACAGTTTATCCCCCTTTATCCTCTAATATTGCCCATGGTGGAAGATCAGTTGAT
TTAGCTATTTTTTCTTTACATTTAGCTGGAATTTCATCTATTTTAGGAGCTATTAATTTT
ATTACAACTATTATTAATATACGAATTAATCATATATCATTTGATCAAATACCCCTTTTC
GTATGAGCAGTAGGAATTACTGCTTTACTTTTATTATTATCTTTACCTGTTTTAGCAGGT
GCTATTACTATACTTCTTACAGATCGAAATCTTAATACTTCATTTTTTGATCCAGCAGGA
AAGGGTCCAAATAAAGTTGGTTATATAGGAATTTTACAACCTTTTTCAGATGCTATTAAA
TTATTCTCTAAAGAACAAATTTTTCCTATTTATTCTAATTATATTTCTTATTATTTTTCT
CCTGTAATTAGATTTATTTTATCTTTAATAGTTTGAATATTAATTCCTTATTATTTTAAT
ATAATTAGATTTAATTTAGGTATTTTATTTTTTTTATGTTGTATTAGAATAGGGGTGTAT
ACTGTTATAGTTGCTGGGTGATCTTCAAATTCTAATTATTCTTTATTAGGGGGATTACGA
GCTGTTGCACAAACAATTTCTTATGAAGTAAGATTGGCTTTAATTATGTTATCAAGAATT
ATTTTAATTATAGATTTTAATATAATAAAATTATTTATTTATCAAGATTTAATTTGGTTT
TTTTTTTTAATGTTACCTTTAAGAATATGTTGAGGAGTTTATTTATTAATTCGATTTAAT
ATATTATTAATTGATATATTTTTTTTAAAATTTTTATTATTATTATCTGGGTTAACAATA
CTTATAGCTGGGATTTCTGCTAATTATGAATTTGATTTGAAAAAAATTATTGCTTTATCA
ACTTTAAGACAATTAGGATTAATAATAAGAATTTTAAGAATAGGATTATCAGAATTGGCT
TTTTTTCATTTATTAACTCATGCTATATTTAAAGCTTTATTATTTATATGTTCTGGGGTA
ATTATTCATATAATGAATGATAATCAGGATATTCGTTTTATAGGGGGTATTAGATTATAT
ATTCCAATAACTTCTTTATGTATAAATATTTCTAATTTAGCTTTATGTGGGATTCCTTTT
TTAGCTGGATTTTATTCTAAGGATTTAATTTTAGAAATAGTGAGAATAAGAAATTTAAAT
ATATTAATTTTTTTTTTATATTATTTTTCTACAGGTTTAACTGTATTTTATACAATTCGT
TTATTAATATATTTAATAATTAATGATTATAATTTATTTTCTGTTTATAATTTATATGAT
GAAGATTATATTATATTAAGGAGTATATTTTTATTATTATTTATAAGTTTAATTGTTGGA
AGATTTTTAATATGAATAATTTTTAATTATCCTTATATAATTTATTTACCATTTAATTTA
AAAATAATAGTTATTTATGTAAGATTAATTGGTTTATTTATAGGGTATTTAGTTAGTAAT
ATA
>H55_orl
TGAGCAGGTATAATAGGAACCTCTTTAAGATTATTAATTCGTACTGAATTAGGTAATCCT
GGATCTTTAATTGGAGATGATCAAATTTATAACACTATTGTAACAGCTCATGCTTTTATT
ATAATTTTTTTTATAGTTATACCAATTATAATTGGAGGATTTGGAAATTGATTAATTCCA
TTAATATTAGGAGCCCCAGATATAGCTTTCCCCCGAATAAATAATATAAGATTTTGACTA
TTACCCCCTTCATTAACCTTATTAATTTCCAGAAGAATCGTAGAAAATGGAGCAGGAACT
GGATGAACAGTTTATCCCCCTTTATCCTCTAATATTGCCCATGGTGGAAGATCAGTTGAT
TTAGCTATTTTTTCTTTACATTTAGCTGGAATTTCATCTATTTTAGGAGCTATTAATTTT
ATTACAACTATTATTAATATACGAATTAATCATATATCATTTGATCAAATACCCCTTTTC
GTATGAGCAGTAGGAATTACTGCTTTACTTTTATTATTATCTTTACCTGTTTTAGCAGGT
GCTATTACTATACTTCTTACAGATCGAAATCTTAATACTTCATTTTTTGATCCAGCAGGA
AAGGGTCCAAATAAAGTTGGTTATATAGGAATTTTACAACCTTTTTCAGATGCTATTAAA
TTATTCTCTAAAGAACAAATTTTTCCTATTTATTCTAATTATATTTCTTATTATTTTTCT
CCTGTAATTAGATTTATTTTATCTTTAATAGTTTGAATATTAATTCCTTATTATTTTAAT
ATAATTAGATTTAATTTAGGTATTTTATTTTTTTTATGTTGTATTAGAATAGGGGTGTAT
ACTGTTATAGTTGCTGGGTGATCTTCAAATTCTAATTATTCTTTATTAGGGGGATTACGA
GCTGTTGCACAAACAATTTCTTATGAAGTAAGATTGGCTTTAATTATTTTATCAAGAATT
ATTTTAATTATAGATTTTAATATAATAAAATTATTTATTTATCAAGATTTAATTTGGTTT
TTTTTTTTAATGTTACCTTTAAGAATATGTTGAGGAGTTTATTTATTAATTCGATTTAAT
ATATTATTAATTGATATATTTTTTTTAAAATTTTTATTATTATTATCTGGGTTAACAATA
CTTATAGCTGGGATTTCTGCTAATTATGAATTTGATTTGAAAAAAATTATTGCTTTATCA
ACTTTAAGACAATTAGGATTAATAATAAGAATTTTAAGAATAGGATTATCAGAATTGGCT
TTTTTTCATTTATTAACTCATGCTATATTTAAAGCTTTATTATTTATATGTTCTGGGGTA
ATTATTCATATAATGAATGATAATCAGGATATTCGTTTTATAGGGGGTATTAGATTATAT
ATTCCAATAACTTCTTTATGTATAAATATTTCTAATTTAGCTTTATGTGGGATTCCTTTT
TTAGCTGGATTTTATTCTAAGGATTTAATTTTAGAAATAGTGAGAATAAGAAATTTAAAT
ATATTAATTTTTTTTTTATATTATTTTTCTACAGGTTTAACTGTATTTTATACAATTCGT
TTATTAATATATTTAATAATTAATGATTATAATTTATTTTCTGTTTATAATTTATATGAT
GAAGATTATATTATATTAAGGAGTATATTTTTATTATTATTTATAAGTTTAATTGTTGGA
AGATTTTTAATATGAATAATTTTTAATTATCCTTATATAATTTATTTACCATTTAATTTA
AAAATAATAGTTATTTATGTAAGATTAATTGGTTTATTTATAGGGTATTTAGTTAGTAAT
ATA
>H56_orl
TGAGCAGGTATAATAGGAACCTCTTTAAGATTATTAATTCGTACTGAATTAGGTAATCCT
GGATCTTTAATTGGAGATGATCAAATTTATAATACTATTGTAACAGCTCATGCTTTTATT
ATAATTTTTTTTATAGTTATACCAATTATAATTGGAGGATTTGGAAATTGATTAATTCCA
TTAATATTAGGAGCCCCAGATATAGCTTTCCCCCGAATAAATAATATAAGATTTTGACTA
TTACCCCCTTCATTAACCTTATTAATTTCCAGAAGAATCGTAGAAAATGGAGCAGGAACT
GGATGAACAGTTTATCCCCCTTTATCCTCTAATATTGCCCATGGTGGAAGATCAGTTGAT
TTAGCTATCTTTTCTTTACATTTAGCTGGAATTTCATCTATTTTAGGAGCTATTAATTTT
ATTACAACTATTATTAATATACGAATTAATCATATATCATTTGATCAAATACCCCTTTTC
GTATGAGCAGTAGGAATTACTGCTTTACTTTTATTATTATCTTTACCTGTCTTAGCAGGT
GCTATTACTATACTTCTTACAGATCGAAATCTTAATACTTCATTTTTTGATCCAGCAGGA
AAGGGTCCAAATAAAGTTGGTTATATAGGAATTTTACAACCTTTTTCAGATGCTATTAAA
TTATTCTCTAAAGAACAAATTTTTCCTATTTATTCTAATTATATTTCTTATTATTTTTCT
CCTGTAATTAGATTTATTTTATCTTTAATAGTTTGAATATTAATTCCTTATTATTTTAAT
ATAATTAGATTTAATTTAGGTATTTTATTTTTTTTATGTTGTATTAGAATAGGGGTGTAT
ACTGTTATAGTTGCTGGGTGATCTTCAAATTCTAATTATTCTTTATTAGGGGGATTACGA
GCTGTTGCACAAACAATTTCTTATGAAGTAAGATTGGCTTTAATTATGTTATCAAGAATT
ATTTTAATTATAGATTTTAATATAATAAAATTGTTTATTTATCAAGATTTAATTTGGTTT
TTTTTTTTAATGTTACCTTTAAGAATATGTTGAGGAGTTTATTTATTAATTCGATTTAAT
ATATTATTAATTGATATATTTTTTTTTAAATTTTTATTATTATTATCTGGGTTAACAATA
CTTATAGCTGGGATTTCTGCTAATTATGAATTTGATTTGAAAAAAATTATTGCTTTATCA
ACTTTAAGACAATTAGGATTAATAATAAGAATTTTAAGAATAGGATTATCAGAATTGGCT
TTTTTTCATTTATTAACTCATGCTATATTTAAAGCTTTATTATTTATATGTTCTGGGGTA
ATTATTCATATAATGAATGATAATCAGGATATTCGTTTTATAGGGGGTATTAGATTATAT
ATTCCAATAACTTCTTTATGTATAAATATTTCTAATTTAGCTTTATGTGGGATTCCTTTT
TTAGCTGGATTTTATTCTAAGGATTTAATTTTAGAAATAGTGAGAATAAGAAATTTAAAT
ATATTAATTTTTTTTTTATATTATTTTTCTACAGGTTTAACTATATTTTATACAATTCGT
TTATTAATATATTTAATAATTAATGATTATAATTTATTTTCTGTTTATAATTTATATGAT
GAAGATTATATTATATTAAGGAGTATATTTTTATTATTATTTATAAGTTTAATTGTTGGA
AGATTTTTAATATGAATAATTTTTAATTATCCTTATATAATTTATTTACCATTTAATTTA
AAAATAATAGTTATTTATGTAAGATTAATTGGTTTATTTATAGGGTATTTAGTTAGTAAT
ATA
>H57_orl
TGAGCAGGTATAATAGGAACCTCTTTAAGATTATTAATTCGTACTGAATTAGGTAATCCT
GGATCTTTAATTGGAGATGATCAAATTTATAATACTATTGTAACAGCTCATGCTTTTATT
ATAATTTTTTTTATAGTTATACCAATTATAATTGGAGGATTTGGAAATTGATTAATTCCA
TTAATATTAGGAGCCCCAGATATAGCTTTCCCCCGAATAAATAATATAAGATTTTGACTA
TTACCCCCTTCATTAACCTTATTAATTTCCAGAAGAATCGTAGAAAATGGAGCAGGAACT
GGATGAACAGTTTATCCCCCTTTATCCTCTAATATTGCCCATGGTGGAAGATCAGTTGAT
TTAGCTATCTTTTCTTTACATTTAGCTGGAATTTCATCTATTTTAGGAGCTATTAATTTT
ATTACAACTATTATTAATATACGAATTAATCATATATCATTTGATCAAATACCCCTTTTC
GTATGAGCAGTAGGAATTACTGCTTTACTTTTATTATTATCTTTACCTGTCTTAGCAGGT
GCTATTACTATACTTCTTACAGATCGAAATCTTAATACTTCATTTTTTGATCCAGCAGGA
AAGGGTCCAAATAAAGTTGGTTATATAGGAATTTTACAACCTTTTTCAGATGCTATTAAA
TTATTTTCTAAAGAACAAATTTTTCCTATTTATTCTAATTATATTTCTTATTATTTTTCT
CCTGTAATTAGATTTATTTTATCTTTAATAGTTTGAATATTAATTCCTTATTATTTTAAT
ATAATTAGATTTAATTTAGGTATTTTATTTTTTTTATGTTGTATTAGAATAGGGGTGTAT
ACTGTTATAGTTGCTGGGTGATCTTCAAATTCTAATTATTCTTTATTAGGGGGATTACGA
GCTGTTGCACAAACAATTTCTTATGAAGTAAGATTGGCTTTAATTATGTTATCAAGAATT
ATTTTAATTATAGATTTTAATATAATAAAATTATTTATTTATCAAGATTTAATTTGGTTT
TTTTTTTTAATATTACCTTTAAGAATATGTTGAGGAGTTTATTTATTAATTCGATTTAAT
ATATTATTAATTGATATATTTTTTTTAAAATTTTTATTATTATTATCTGGGTTAACAATA
CTTATAGCTGGGATTTCTGCTAATTATGAATTTGATTTGAAAAAAATTATTGCTTTATCA
ACTTTAAGACAATTAGGATTAATAATAAGAATTTTAAGAATAGGATTATCAGAATTGGCT
TTTTTTCATTTATTAACTCATGCTATATTTAAAGCTTTATTATTTATATGTTCTGGGGTA
ATTATTCATATAATGAATGATAATCAGGATATTCGTTTTATAGGGGGTATTAGATTATAT
ATTCCAATAACTTCTTTATGTATAAATATTTCTAATTTAGCTTTATGTGGGATTCCTTTT
TTAGCTGGATTTTATTCTAAGGATTTAATTTTAGAAATAGTGAGAATAAGAAATTTAAAT
ATATTAATTTTTTTTTTATATTATTTTTCTACAGGTTTAACTATATTTTATACAATTCGT
TTATTAATATATTTAATAATTAATGATTATAATTTATTTTCTATTTATAATTTATATGAT
GAAGATTATATTATATTAAGGAGTATATTTTTATTATTATTTATAAGTTTAATTGTTGGA
AGATTTTTAATATGAATAATTTTTAATTATCCTTATATAATTTATTTACCATTTAATTTA
AAAATAATAGTTATTTATGTAAGATTAATTGGTTTATTTATAGGGTATTTAGTTAGTAAT
ATA
>H58_orl
TGAGCAGGTATAATAGGAACCTCTTTAAGATTATTAATTCGTACTGAATTAGGTAATCCT
GGATCTTTAATTGGAGATGATCAAATTTATAATACTATTGTAACAGCTCATGCTTTTATT
ATAATTTTTTTTATAGTTATACCAATTATAATTGGAGGATTTGGAAATTGATTAATTCCA
TTAATATTAGGAGCTCCAGATATAGCTTTCCCCCGAATAAATAATATAAGATTTTGACTA
TTACCCCCTTCATTAACCTTATTAATTTCCAGAAGAATCGTAGAAAATGGAGCAGGAACT
GGATGAACAGTTTATCCCCCTTTATCCTCTAATATTGCCCATGGTGGAAGATCAGTTGAT
TTAGCTATCTTTTCTTTACATTTAGCTGGAATTTCATCTATTTTAGGAGCTATTAATTTT
ATTACAACTATTATTAATATACGAATTAATCATATATCATTTGATCAAATACCCCTTTTC
GTATGAGCAGTAGGAATTACTGCTTTACTTTTATTATTATCTTTACCTGTCTTAGCAGGT
GCTATTACTATACTTCTTACAGATCGAAATCTTAATACTTCATTTTTTGATCCAGCAGGA
AAGGGTCCAAATAAAGTTGGTTATATAGGAATTTTACAACCTTTTTCAGATGCTATTAAA
TTATTTTCTAAAGAACAAATTTTTCCTATTTATTCTAATTATATTTCTTATTATTTTTCT
CCTGTAATTAGATTTATTTTATCTTTAATAGTTTGAATATTAATTCCTTATTATTTTAAT
ATAATTAGATTTAATTTAGGTATTTTATTTTTTTTATGTTGTATTAGAATAGGGGTGTAT
ACTGTTATAGTTGCTGGGTGATCTTCAAATTCTAATTATTCTTTATTAGGGGGATTACGA
GCTGTTGCACAAACAATTTCTTATGAAGTAAGATTGGCTTTAATTATGTTATCAAGAATT
ATTTTAATTATAGATTTTAATATAATAAAATTATTTATTTATCAAGATTTAATTTGGTTT
TTTTTTTTAATATTACCTTTAAGAATATGTTGAGGAGTTTATTTATTAATTCGATTTAAT
ATACTATTAATTGATATATTTTTTTTAAAATTTTTATTATTATTATCTGGGTTAACAATA
CTTATAGCTGGGATTTCTGCTAATTATGAATTTGATTTGAAAAAAATTATTGCTTTATCA
ACTTTAAGACAATTAGGATTAATAATAAGAATTTTAAGAATAGGATTATCAGAATTGGCT
TTTTTTCATTTATTAACTCATGCTATATTTAAAGCTTTATTATTTATATGTTCTGGGGTA
ATTATTCATATAATGAATGATAATCAAGATATTCGTTTTATAGGAGGTATTAGATTATAT
ATTCCAATAACTTCTTTATGTATAAATATTTCTAATTTAGCTTTATGTGGGATTCCTTTT
TTAGCTGGATTTTATTCTAAGGATTTAATTTTAGAAATAGTGAGAATAAGAAATTTAAAT
ATATTAATTTTTTTTTTATATTATTTTTCTACAGGTTTAACTATATTTTATACAATTCGT
TTATTAATATATTTAATAATTAATGATTATAATTTATTTTCTATTTATAATTTATATGAT
GAAGATTATACTATATTAAGGAGTATATTTTTATTATTATTTATAAGTTTAATTGTTGGA
AGATTTTTAATATGAATAATTTTTAATTATCCTTATATAATTTATTTACCATTTAATTTA
AAAATAATAGTTATTTATGTAAGATTAATTGGTTTATTTATAGGGTATTTAGTTAGTAAT
ATA
>H59_orl
TGAGCAGGTATAATAGGAACCTCTTTAAGATTATTAATTCGTACTGAATTAGGTAATCCT
GGATCTTTAATTGGAGATGATCAAATTTATAATACTATTGTAACAGCTCATGCTTTTATT
ATAATTTTTTTTATAGTTATACCAATTATAATTGGAGGATTTGGAAATTGATTAATTCCA
TTAATATTAGGAGCTCCAGATATAGCTTTCCCCCGAATAAATAATATAAGATTTTGACTA
TTACCCCCTTCATTAACCTTATTAATTTCCAGAAGAATCGTAGAAAATGGAGCAGGAACT
GGATGAACAGTTTATCCCCCTTTATCCTCTAATATTGCCCATGGTGGAAGATCAGTTGAT
TTAGCTATCTTTTCTTTACATTTAGCTGGAATTTCATCTATTTTAGGAGCTATTAATTTT
ATTACAACTATTATTAATATACGAATTAATCATATATCATTTGATCAAATACCCCTTTTC
GTATGAGCAGTAGGAATTACTGCTTTACTTTTATTATTATCTTTACCTGTCTTAGCAGGT
GCTATTACTATACTTCTTACAGATCGAAATCTTAATACTTCATTTTTTGATCCAGCAGGA
AAGGGTCCAAATAAAGTTGGTTATATAGGAATTTTACAACCTTTTTCAGATGCTATTAAA
TTATTTTCTAAAGAACAAATTTTTCCTATTTATTCTAATTATATTTCTTATTATTTTTCT
CCTGTAATTAGATTTATTTTATCTTTAATAGTTTGAATATTAATTCCTTATTATTTTAAT
ATAATTAGATTTAATTTAGGTATTTTATTTTTTTTATGTTGTATTAGAATAGGGGTGTAT
ACTGTCATAGTTGCTGGGTGATCTTCAAATTCTAATTATTCTTTATTAGGGGGATTACGA
GCTGTTGCACAAACAATTTCTTATGAAGTAAGATTGGCTTTAATTATGTTATCAAGAATT
ATTTTAATTATAGATTTTAATATAATAAAATTATTTATTTATCAAGATTTAATTTGGTTT
TTTTTTTTAATATTACCTTTAAGAATATGTTGAGGAGTTTATTTATTAATTCGATTTAAT
ATACTATTAATTGATATATTTTTTTTAAAATTTTTATTATTATTATCTGGGTTAACAATA
CTTATAGCTGGGATTTCTGCTAATTATGAATTTGATTTGAAAAAAATTATTGCTTTATCA
ACTTTAAGACAATTAGGATTAATAATAAGAATTTTAAGAATAGGATTATCAGAATTGGCT
TTTTTTCATTTATTAACTCATGCTATATTTAAAGCTTTATTATTTATATGTTCTGGGGTA
ATTATTCATATAATGAATGATAATCAAGATATTCGTTTTATAGGAGGTATTAGATTATAT
ATTCCAATAACTTCTTTATGTATAAATATTTCTAATTTAGCTTTATGTGGGATTCCTTTT
TTAGCTGGATTTTATTCTAAGGATTTAATTTTAGAAATAGTGAGAATAAGAAATTTAAAT
ATATTAATTTTTTTTTTATATTATTTTTCTACAGGTTTAACTATATTTTATACAATTCGT
TTATTAATATATTTAATAATTAATGATTATAATTTATTTTCTATTTATAATTTATATGAT
GAAGATTATACTATATTAAGGAGTATATTTTTATTATTATTTATAAGTTTAATTGTTGGA
AGATTTTTAATATGAATAATTTTTAATTATCCTTATATAATTTATTTACCATTTAATTTA
AAAATAATAGTTATTTATGTAAGATTAATTGGTTTATTTATAGGGTATTTAGTTAGTAAT
ATA
>H60_sim
TGAGCAGGAATAGTAGGAACTTCTTTAAGATTATTAATTCGTACTGAATTAGGTAATCCT
GGATCTTTAATTGGAGATGATCAAATTTATAATACTATTGTAACAGCTCATGCTTTTATT
ATAATTTTTTTTATAGTTATACCAATTATAATTGGAGGATTTGGAAATTGATTAATTCCA
TTAATATTAGGAGCTCCTGATATAGCTTTCCCTCGAATAAATAATATAAGATTTTGATTA
TTACCTCCTTCATTAACTTTATTAATTTCTAGAAGAATAGTCGAAAATGGAGCAGGAACT
GGATGAACAGTCTATCCCCCTTTATCATCTAATATTGCTCATGGGGGAAGATCAGTTGAT
TTAGCTATTTTTTCTCTTCATTTAGCTGGAATTTCATCTATTTTAGGAGCTATTAATTTT
ATTACAACTATTATTAATATACGAATTAATCACTTATCATTTGATCAAATACCTCTTTTT
GTATGAGCAGTAGGAATTACTGCTTTACTCTTATTATTATCTTTACCTGTTTTAGCTGGT
GCTATTACTATACTTTTAACAGACCGAAATCTTAATACTTCATTTTTTGATCCTGCAGGA
AAAGGTCCTAATAAAGTTGGATATATAGGAATTTTACAACCTTTTTCAGATGCTATTAAA
TTATTTACTAAAGAACAAATTTTTCCTATTTATTCTAATTATATTTCTTATTATTTTTCA
CCTATTATTAGATTTATTTTATCTTTAATAGTTTGATTATTAATTCCTTATTATTTTAAT
ATAGTTAGATTTAATTTAGGTATTTTATTTTTTTTATGTTGTACAAGAATAGGGGTTTAT
ACAGTTATGGTTGCGGGATGATCATCAAATTCTAATTATTCTTTATTAGGGGGTTTACGA
GCTGTTGCACAAACAATTTCTTATGAAGTAAGATTAGCTTTAATTATATTATCAAGAATT
GTTTTAATTATAGATTTTAATATGATAAAATTTTTTATTTATCAGGATTTAATTTGATTT
TTTTTTTTAATATTACCTTTAAGAATATGTTGAGGAGTTTATTTATTAATTCGATTTAAT
TTATTATTAAATGATATATTTTTTTTTAAATTTTTATTATTATTATCTGGATTAACAATA
TTTATAGCAGGAATTTCTGCTAATTATGAATTTGATTTAAAAAAAATTATTGCTTTATCA
ACTTTAAGACAATTAGGATTAATAATAAGAATTTTAAGAATAGGGTTACCAGAATTAGCT
TTTTTTCATTTATTAACTCATGCTATATTTAAAGCTTTATTATTTATATGTGCAGGGGTA
ATTATTCATATAATAAATGATAATCAAGATATTCGATTTATAGGAGGTATTAGATTGTAT
ATTCCAATAACTTCTTTATGTATAAATATTTCTAATTTAGCTTTATGTGGAATTCCTTTT
TTAGCTGGATTTTATTCTAAGGATTTAATTTTAGAAATAGTAAGAATAAGAAATTTAAAT
ATATTAATTTTTTTTTTATATTATATTTCTACAGGTTTAACAATATTTTATACAATTCGT
TTATTAATATATTTAATAATTAATGATTATAATTTATTTTCAGTGTATAATTTATATGAT
GAAGATTATATTATATTAAAAAGTATATTTTTATTATTATTTATAAGTTTAATTACTGGG
AGATTTTTAATATGAATAATTTTTAATTATCCTTATATAATTTATTTATCATTTAATATA
AAAATAATAGTAATTTATGTAAGATTAATTGGTTTATTTATAGGTTATTTAATTAGAAAT
ATA
>H61_sim
TGAGCAGGAATAGTAGGAACTTCTTTAAGATTATTAATTCGTACTGAATTAGGTAATCCT
GGATCTTTAATTGGAGATGATCAAATTTATAATACTATTGTAACAGCTCATGCTTTTATT
ATAATTTTTTTTATAGTTATACCAATTATAATTGGAGGATTTGGAAATTGATTAATTCCA
TTAATATTAGGAGCTCCTGATATAGCTTTCCCTCGAATAAATAATATAAGATTTTGATTA
TTACCTCCTTCATTAACTTTATTAATTTCTAGAAGAATAGTCGAAAATGGAGCAGGAACT
GGATGAACAGTCTATCCCCCTTTATCATCTAATATTGCTCATGGGGGAAGATCAGTTGAT
TTAGCTATTTTTTCTCTTCATTTAGCTGGAATTTCATCTATTTTAGGAGCTATTAATTTT
ATTACAACTATTATTAATATACGAATTAATCACTTATCATTTGATCAAATACCTCTTTTT
GTATGAGCAGTAGGAATTACTGCTTTACTCTTATTATTATCTTTACCTGTTTTAGCTGGT
GCTATTACTATACTTTTAACAGACCGAAATCTTAATACTTCATTTTTTGATCCTGCAGGA
AAAGGTCCTAATAAAGTTGGATATATAGGAATTTTACAACCTTTTTCAGATGCTATTAAA
TTATTTACTAAAGAACAAATTTTTCCTATTTATTCTAATTATATTTCTTATTATTTTTCA
CCTATTATTAGATTTATTTTATCTTTAATAGTTTGATTATTAATTCCTTATTATTTTAAT
ATAGTTAGATTTAATTTAGGTATTTTATTTTTTTTATGTTGTACAAGAATAGGGGTTTAT
ACAGTTATGGTTGCGGGATGATCATCAAATTCTAATTATTCTTTATTAGGGGGTTTACGA
GCTGTTGCACAAACAATTTCTTATGAAGTAAGATTAGCTTTAATTATATTATCAAGAATT
GTTTTAATTATAGATTTTAATATGATAAAATTTTTTATTTATCAGGATTTAATTTGATTT
TTTTTTTTAATATTACCTTTAAGAATATGTTGAGGAGTTTATTTATTAATTCGATTTAAT
TTATTATTAAATGATATATTTTTTTTTAAATTTTTATTATTATTATCTGGATTAACAATA
TTTATAGCAGGAATTTCTGCTAATTATGAATTTGATTTAAAAAAAATTATTGCTTTATCA
ACTTTAAGACAATTAGGATTAATAATAAGAATTTTAAGAATAGGGTTACCAGAATTAGCT
TTTTTTCATTTATTAACTCATGCTATATTTAAAGCTTTATTATTTATATGTGCAGGGGTA
ATTATTCATATAATAAATGATAATCAAGATATTCGATTTATAGGAGGTATTAGATTATAT
ATTCCAATAACTTCTTTATGTATAAATATTTCTAATTTAGCTTTATGTGGAATTCCTTTT
TTAGCTGGATTTTATTCTAAGGATTTAATTTTAGAAATAGTAAGAATAAGAAATTTAAAT
ATATTAATTTTTTTTTTATATTATATTTCTACAGGTTTAACAATATTTTATACAATTCGT
TTATTAATATATTTAATAATTAATGATTATAATTTATTTTCAGTGTATAATTTATATGAT
GAAGATTATATTATATTAAAAAGTATATTTTTATTATTATTTATAAGTTTAATTACTGGG
AGATTTTTAATATGAATAATTTTTAATTATCCTTATATAATTTATTTATCATTTAATATA
AAAATAATAGTAATTTATGTAAGATTAATTGGTTTATTTATAGGTTATTTAATTAGAAAT
ATA
>H62_sim
TGAGCAGGAATAGTAGGAACTTCTTTAAGATTATTAATTCGTACTGAATTAGGTAATCCT
GGATCTTTAATTGGAGATGATCAAATTTATAATACTATTGTAACAGCTCATGCTTTTATT
ATAATTTTTTTTATAGTTATACCAATTATAATTGGAGGATTTGGAAATTGATTAATTCCA
TTAATATTAGGAGCTCCTGATATAGCTTTCCCTCGAATAAATAATATAAGATTTTGATTA
TTACCTCCTTCATTAACTTTATTAATTTCTAGAAGAATAGTCGAAAGTGGGGCAGGAACT
GGATGAACAGTCTATCCCCCTTTATCATCTAATATTGCTCATGGAGGAAGATCAGTTGAT
TTAGCTATTTTTTCTCTTCATTTAGCTGGAATTTCATCTATTTTAGGAGCTATTAATTTT
ATTACAACTATTATTAATATACGAATTAATCACTTATCATTTGATCAAATACCTCTTTTT
GTATGAGCAGTAGGAATTACTGCTTTACTCTTATTATTATCTTTACCTGTTTTAGCTGGT
GCTATTACTATACTTTTAACAGACCGAAATCTTAATACTTCATTTTTTGATCCTGCAGGA
AAAGGGCCTAATAAAGTTGGATATATAGGAATTTTACAACCTTTTTCAGATGCTATTAAA
TTATTTACTAAAGAACAAATTTTTCCTATTTATTCTAATTATATTTCTTATTATTTTTCA
CCTATTATTAGATTTATTTTATCTTTAATAGTTTGATTATTAATTCCTTATTATTTTAAT
ATAGTTAGATTTAATTTAGGTATTTTATTTTTTTTATGTTGTACAAGAATAGGGGTTTAT
ACAGTTATGGTTGCGGGATGATCATCAAATTCTAATTATTCTTTATTAGGGGGTTTACGA
GCTGTTGCACAAACAATTTCTTATGAAGTAAGATTAGCTTTAATTATATTATCAAGAATT
GTTTTAATTATAGATTTTAATATGATAAAATTTTTTATTTATCAGGATTTAATTTGATTT
TTTTTTTTAATATTACCTTTAAGAATATGTTGAGGAGTTTATTTATTAATTCGATTTAAT
TTATTATTAAATGATATATTTTTTTTTAAATTTTTATTATTATTATCTGGATTAACAATA
TTTATAGCAGGAATTTCTGCTAATTATGAATTTGATTTAAAAAAAATTATTGCTTTATCA
ACTTTAAGACAATTAGGATTAATAATAAGAATTTTAAGAATAGGATTACCAGAATTAGCT
TTTTTTCATTTATTAACTCATGCTATATTTAAAGCTTTATTATTTATATGTGCAGGGGTA
ATTATTCATATAATAAATGATAATCAAGATATTCGATTTATAGGAGGTATTAGATTATAT
ATTCCAATAACTTCTTTATGTATAAATATTTCTAATTTAGCTTTATGTGGAATTCCTTTT
TTAGCTGGATTTTATTCTAAGGATTTAATTTTAGAAATAGTAAGAATAAGAAATTTAAAT
ATATTAATTTTTTTTTTATATTATATTTCTACAGGTTTAACAATATTTTATACAATTCGT
TTATTAATATATTTAATAATTAATGATTATAATTTATTTTCAGTGTATAATTTATATGAT
GAAGATTATATTATATTAAAAAGTATATTTTTATTATTATTTATAAGTTTAATTACTGGG
AGATTTTTAATATGAATAATTTTTAATTATCCTTATATAATTTATTTATCATTTAATATA
AAAATAATAGTAATTTATGTAAGATTAATTGGTTTATTTATAGGTTATTTAATTAGAAAT
ATA
>H63_sim
TGAGCAGGAATAGTAGGAACTTCTTTAAGATTATTAATTCGTACTGAATTAGGTAATCCT
GGATCTTTAATTGGAGATGATCAAATTTATAATACTATTGTAACAGCTCATGCTTTTATT
ATAATTTTTTTTATAGTTATACCAATTATAATTGGAGGATTTGGAAATTGATTAATTCCA
TTAATATTAGGAGCTCCTGATATAGCTTTCCCTCGAATAAATAATATAAGATTTTGATTA
TTACCTCCTTCATTAACTTTATTAATTTCTAGAAGAATAGTCGAAAATGGAGCAGGAACT
GGATGAACAGTCTATCCCCCTTTATCATCTAATATTGCTCATGGGGGAAGATCAGTTGAT
TTAGCTATTTTTTCTCTTCATTTAGCTGGAATTTCATCTATTTTAGGAGCTATTAATTTT
ATTACAACTATTATTAATATACGAATTAATCACTTATCATTTGATCAAATACCTCTTTTT
GTATGAGCAGTAGGAATTACTGCTTTACTCTTATTATTATCTTTACCTGTTTTAGCTGGT
GCTATTACTATACTTTTAACAGACCGAAATCTTAATACTTCATTTTTTGATCCTGCAGGA
AAAGGTCCTAATAAAGTTGGATATATAGGAATTTTACAACCTTTTTCAGATGCTATTAAA
TTATTTACTAAAGAACAAATTTTTCCTATTTATTCTAATTATATTTCTTATTATTTTTCA
CCTATTATTAGATTTATTTTATCTTTAATAGTTTGATTATTAATTCCTTATTATTTTAAT
ATAGTTAGATTTAATTTAGGTATTTTATTTTTTTTATGTTGTACAAGAATAGGGGTTTAT
ACAGTTATGGTTGCGGGATGATCATCAAATTCTAATTATTCTTTATTAGGGGGTTTACGA
GCTGTTGCACAAACAATTTCTTATGAAGTAAGATTAGCTTTAATTATATTATCAAGAATT
GTTTTAATTATAGATTTTAATATGATAAAATTTTTTATTTATCAGGATTTAATTTGATTT
TTTTTTTTAATATTACCTTTAAGAATATGTTGAGGAGTTTATTTATTAATTCGATTTAAT
TTATTATTAAATGATATATTTTTTTTTAAATTTTTATTATTATTATCTGGATTAACAATA
TTTATAGCAGGAATTTCTGCTAATTATGAATTTGATTTAAAAAAAATTATTGCTTTATCA
ACTTTAAGACAATTAGGATTAATAATAAGAATTTTAAGAATAGGATTACCAGAATTAGCT
TTTTTTCATTTATTAACTCATGCTATATTTAAAGCTTTATTATTTATATGTGCAGGGGTA
ATTATTCATATAATAAATGATAATCAAGATATTCGATTTATAGGAGGTATTAGATTATAT
ATTCCAATAACTTCTTTATGTATAAATATTTCTAATTTAGCTTTATGTGGAATTCCTTTT
TTAGCTGGATTTTATTCTAAGGATTTAATTTTAGAAATAGTAAGAATAAGAAATTTAAAT
ATATTAATTTTTTTTTTATATTATATTTCTACAGGTTTAACAATATTTTATACAATTCGT
TTATTAATATATTTAATAATTAATGATTATAATTTATTTTCAGTGTATAATTTATATGAT
GAAGATTATATTATATTAAAAAGTATATTTTTATTATTATTTATAAGTTTAATTACTGGG
AGATTTTTAATATGAATAATTTTTAATTATCCTTATATAATTTATTTATCATTTAATATA
AAAATAATAGTAATTTATGTAAGATTAATTGGTTTATTTATAGGTTATTTAATTAGAAAT
ATA
>H64_sim
TGAGCAGGAATAGTAGGAACTTCTTTAAGATTATTAATTCGTACTGAATTAGGTAATCCT
GGATCTTTAATTGGAGATGATCAAATTTATAATACTATTGTAACAGCTCATGCTTTTATT
ATAATTTTTTTTATAGTTATACCAATTATAATTGGAGGATTTGGAAATTGATTAATTCCA
TTAATATTAGGAGCTCCTGATATAGCTTTCCCTCGAATAAATAATATAAGATTTTGATTA
TTACCTCCTTCATTAACTTTATTAATTTCTAGAAGAATAGTCGAAAATGGGGCAGGAACT
GGATGAACAGTCTATCCCCCTTTATCATCTAATATTGCTCATGGAGGAAGATCAGTTGAT
TTAGCTATTTTTTCTCTTCATTTAGCTGGAATTTCATCTATTTTAGGAGCTATTAATTTT
ATTACAACTATTATTAATATACGAATTAATCACTTATCATTTGATCAAATACCTCTTTTT
GTATGAGCAGTAGGAATTACTGCTTTACTCTTATTATTATCTTTACCTGTTTTAGCTGGT
GCTATTACTATACTTTTAACAGACCGAAATCTTAATACTTCATTTTTTGATCCTGCAGGA
AAAGGGCCTAATAAAGTTGGATATATAGGAATTTTACAACCTTTTTCAGATGCTATTAAA
TTATTTACTAAAGAACAAATTTTTCCTATTTATTCTAATTATATTTCTTATTATTTTTCA
CCTATTATTAGATTTATTTTATCTTTAATAGTTTGATTATTAATTCCTTATTATTTTAAT
ATAGTTAGATTTAATTTAGGTATTTTATTTTTTTTATGTTGTACAAGAATAGGAGTTTAT
ACAGTTATGGTTGCGGGATGATCATCAAATTCTAATTATTCTTTATTAGGGGGTTTACGA
GCTGTTGCACAAACAATTTCTTATGAAGTAAGATTAGCTTTAATTATATTATCAAGAATT
GTTTTAATTATAGATTTTAATATGATAAAATTTTTTATTTATCAGGATTTAATTTGATTT
TTTTTTTTAATATTACCTTTAAGAATATGTTGAGGAGTTTATTTATTAATTCGATTTAAT
TTATTATTAAATGATATATTTTTTTTTAAATTTTTATTATTATTATCTGGATTAACAATA
TTTATAGCAGGAATTTCTGCTAATTATGAATTTGATTTAAAAAAAATTATTGCTTTATCA
ACTTTAAGACAATTAGGATTAATAATAAGAATTTTAAGAATAGGATTACCAGAATTAGCT
TTTTTTCATTTATTAACTCATGCTATATTTAAAGCTTTATTATTTATATGTGCAGGGGTA
ATTATTCATATAATAAATGATAATCAAGATATTCGATTTATAGGAGGTATTAGATTATAT
ATTCCAATAACTTCTTTATGTATAAATATTTCTAATTTAGCTTTATGTGGAATTCCTTTT
TTAGCTGGATTTTATTCTAAGGATTTAATTTTAGAAATAGTAAGAATAAGAAATTTAAAT
ATATTAATTTTTTTTTTATATTATATTTCTACAGGTTTAACAATATTTTATACAATTCGT
TTATTAATATATTTAATAATTAATGATTATAATTTATTTTCAGTGTATAATTTATATGAT
GAAGATTATATTATATTAAAAAGTATATTTTTATTATTATTTATAAGTTTAATTACTGGG
AGATTTTTAATATGAATAATTTTTAATTATCCTTATATAATTTATTTATCATTTAATATA
AAAATAATAGTAATTTATGTAAGATTAATTGGTTTATTTATAGGTTATTTAATTAGAAAT
ATA
>H65_sim
TGAGCAGGAATAGTAGGAACTTCTTTAAGATTATTAATTCGTACTGAATTAGGTAATCCT
GGATCTTTAATTGGAGATGATCAAATTTATAATACTATTGTAACAGCTCATGCTTTTATT
ATAATTTTTTTTATAGTTATACCAATTATAATTGGAGGATTTGGAAATTGATTAATTCCA
TTAATATTAGGAGCTCCTGATATAGCTTTCCCTCGAATAAATAATATAAGATTTTGATTA
TTACCTCCTTCATTAACTTTATTAATTTCTAGAAGAATAGTCGAAAGTGGAGCAGGAACT
GGATGAACAGTCTATCCCCCTTTATCATCTAATATTGCTCATGGAGGAAGATCAGTTGAT
TTAGCTATTTTTTCTCTTCATTTAGCTGGAATTTCATCTATTTTAGGAGCTATTAATTTT
ATTACAACTATTATTAATATACGAATTAATCACTTATCATTTGATCAAATACCTCTTTTT
GTATGAGCAGTAGGAATTACTGCTTTACTCTTATTATTATCTTTACCTGTTTTAGCTGGT
GCTATTACTATACTTTTAACAGACCGAAATCTTAATACTTCATTTTTTGATCCTGCAGGA
AAAGGGCCTAATAAAGTTGGATATATAGGAATTTTACAACCTTTTTCAGATGCTATTAAA
TTATTTACTAAAGAACAAATTTTTCCTATTTATTCTAATTATATTTCTTATTATTTTTCA
CCTATTATTAGATTTATTTTATCTTTAATAGTTTGATTATTAATTCCTTATTATTTTAAT
ATAGTTAGATTTAATTTAGGTATTTTATTTTTTTTATGTTGTACAAGAATAGGAGTTTAT
ACAGTTATGGTTGCGGGATGATCATCAAATTCTAATTATTCTTTATTAGGGGGTTTACGA
GCTGTTGCACAAACAATTTCTTATGAAGTAAGATTAGCTTTAATTATATTATCAAGAATT
GTTTTAATTATAGATTTTAATATGATAAAATTTTTTATTTATCAGGATTTAATTTGATTT
TTTTTTTTAATATTACCTTTAAGAATATGTTGAGGAGTTTATTTATTAATTCGATTTAAT
TTATTATTAAATGATATATTTTTTTTTAAATTTTTATTATTATTATCTGGATTAACAATA
TTTATAGCAGGAATTTCTGCTAATTATGAATTTGATTTAAAAAAAATTATTGCTTTATCA
ACTTTAAGACAATTAGGATTAATAATAAGAATTTTAAGAATAGGATTACCAGAATTAGCT
TTTTTTCATTTATTAACTCATGCTATATTTAAAGCTTTATTATTTATATGTGCAGGGGTA
ATTATTCATATAATAAATGATAATCAAGATATTCGATTTATAGGAGGTATTAGATTATAT
ATTCCAATAACTTCTTTATGTATAAATATTTCTAATTTAGCTTTATGTGGAATTCCTTTT
TTAGCTGGATTTTATTCTAAGGATTTAATTTTAGAAATAGTAAGAATAAGAAATTTAAAT
ATATTAATTTTTTTTTTATATTATATTTCTACAGGTTTAACAATATTTTATACAATTCGT
TTATTAATATATTTAATAATTAATGATTATAATTTATTTTCAGTGTATAATTTATATGAT
GAAGATTATATTATATTAAAAAGTATATTTTTATTATTATTTATAAGTTTAATTACTGGG
AGATTTTTAATATGAATAATTTTTAATTATCCTTATATAATTTATTTATCATTTAATATA
AAAATAATAGTAATTTATGTAAGATTAATTGGTTTATTTATAGGTTATTTAATTAGAAAT
ATA
>H66_sim
TGAGCAGGAATAGTAGGAACTTCTTTAAGATTATTAATTCGTACTGAATTAGGTAATCCT
GGATCTTTAATTGGAGATGATCAAATTTATAATACTATTGTAACAGCTCATGCTTTTATT
ATAATTTTTTTTATAGTTATACCAATTATAATTGGAGGATTTGGAAATTGATTAATTCCA
TTAATATTAGGAGCTCCTGATATAGCTTTCCCTCGAATAAATAATATAAGATTTTGATTA
TTACCTCCTTCATTAACTTTATTAATTTCTAGAAGAATAGTCGAAAATGGAGCAGGAACT
GGATGAACAGTCTATCCCCCTTTATCATCTAATATTGCTCATGGAGGAAGATCAGTTGAT
TTAGCTATTTTTTCTCTTCATTTAGCTGGAATTTCATCTATTTTAGGAGCTATTAATTTT
ATTACAACTATTATTAATATACGAATTAATCACTTATCATTTGATCAAATACCTCTTTTT
GTATGAGCAGTAGGAATTACTGCTTTACTCTTATTATTATCTTTACCTGTTTTAGCTGGT
GCTATTACTATACTTTTAACAGACCGAAATCTTAATACTTCATTTTTTGATCCTGCAGGA
AAAGGGCCTAATAAAGTTGGATATATAGGAATTTTACAACCTTTTTCAGATGCTATTAAA
TTATTTACTAAAGAACAAATTTTTCCTATTTATTCTAATTATATTTCTTATTATTTTTCA
CCTATTATTAGATTTATTTTATCTTTAATAGTTTGATTATTAATTCCTTATTATTTTAAT
ATAGTTAGATTTAATTTAGGTATTTTATTTTTTTTATGTTGTACAAGAATAGGAGTTTAT
ACAGTTATGGTTGCGGGATGATCATCAAATTCTAATTATTCTTTATTAGGGGGTTTACGA
GCTGTTGCACAAACAATTTCTTATGAAGTAAGATTAGCTTTAATTATATTATCAAGAATT
GTTTTAATTATAGATTTTAATATGATAAAATTTTTTATTTATCAGGATTTAATTTGATTT
TTTTTTTTAATATTACCTTTAAGAATATGTTGAGGAGTTTATTTATTAATTCGATTTAAT
TTATTATTAAATGATATATTTTTTTTTAAATTTTTATTATTATTATCTGGATTAACAATA
TTTATAGCAGGAATTTCTGCTAATTATGAATTTGATTTAAAAAAAATTATTGCTTTATCA
ACTTTAAGACAATTAGGATTAATAATAAGAATTTTAAGAATAGGATTACCAGAATTAGCT
TTTTTTCATTTATTAACTCATGCTATATTTAAAGCTTTATTATTTATATGTGCAGGGGTA
ATTATTCATATAATAAATGATAATCAAGATATTCGATTTATAGGAGGTATTAGATTATAT
ATTCCAATAACTTCTTTATGTATAAATATTTCTAATTTAGCTTTATGTGGAATTCCTTTT
TTAGCTGGATTTTATTCTAAGGATTTAATTTTAGAAATAGTAAGAATAAGAAATTTAAAT
ATATTAATTTTTTTTTTATATTATATTTCTACAGGTTTAACAATATTTTATACAATTCGT
TTATTAATATATTTAATAATTAATGATTATAATTTATTTTCAGTGTATAATTTATATGAT
GAAGATTATATTATATTAAAAAGTATATTTTTATTATTATTTATAAGTTTAATTACTGGG
AGATTTTTAATATGAATAATTTTTAATTATCCTTATATAATTTATTTATCATTTAATATA
AAAATAATAGTAATTTATGTAAGATTAATTGGTTTATTTATAGGTTATTTAATTAGAAAT
ATA
>H67_sim
TGAGCAGGAATAGTAGGAACTTCTTTAAGATTATTAATTCGTACTGAATTAGGTAATCCT
GGATCTTTAATTGGAGATGATCAAATTTATAATACTATTGTAACAGCTCATGCTTTTATT
ATAATTTTTTTTATAGTTATACCAATTATAATTGGAGGATTTGGAAATTGATTAATTCCA
TTAATATTAGGGGCTCCTGATATAGCTTTCCCTCGAATAAATAATATAAGATTTTGATTA
TTACCTCCTTCATTAACTTTATTAATTTCTAGAAGAATAGTCGAAAATGGAGCAGGAACT
GGATGAACAGTCTATCCCCCTTTATCATCTAATATTGCTCATGGAGGAAGATCAGTTGAT
TTAGCTATTTTTTCTCTTCATTTAGCTGGAATTTCATCTATTTTAGGAGCTATTAATTTT
ATTACAACTATTATTAATATACGAATTAATCACTTATCATTTGATCAAATACCTCTTTTT
GTATGAGCAGTAGGAATTACTGCTTTACTCTTATTATTATCTTTACCTGTTTTAGCTGGT
GCTATTACTATACTTTTAACAGACCGAAATCTTAATACTTCATTTTTTGATCCTGCAGGA
AAAGGGCCTAATAAAGTTGGATATATAGGAATTTTACAACCTTTTTCAGATGCTATTAAA
TTATTTACTAAAGAACAAATTTTTCCTATTTATTCTAATTATATTTCTTATTATTTTTCA
CCTATTATTAGATTTATTTTATCTTTAATAGTTTGATTATTAATTCCTTATTATTTTAAT
ATAGTTAGATTTAATTTAGGTATTTTATTTTTTTTATGTTGTACAAGAATAGGAGTTTAT
ACAGTTATGGTTGCGGGGTGATCATCAAATTCTAATTATTCTTTATTAGGGGGTTTACGA
GCTGTTGCACAAACAATTTCTTATGAAGTAAGATTAGCTTTAATTATATTATCAAGAATT
GTTTTAATTATAGATTTTAATATGATAAAATTTTTTATTTATCAGGATTTAATTTGATTT
TTTTTTTTAATATTACCTTTAAGAATATGTTGAGGAGTTTATTTATTAATTCGATTTAAT
TTATTATTAAATGATATATTTTTTTTTAAATTTTTATTATTATTATCTGGATTAACAATA
TTTATAGCAGGAATTTCTGCTAATTATGAATTTGATTTAAAAAAAATTATTGCTTTATCA
ACTTTAAGACAATTAGGATTAATAATAAGAATTTTAAGAATAGGATTACCAGAATTAGCT
TTTTTTCATTTATTAACTCATGCTATATTTAAAGCTTTATTATTTATATGTGCAGGGGTA
ATTATTCATATAATAAATGATAATCAAGATATTCGATTTATAGGAGGTATTAGATTATAT
ATTCCAATAACTTCTTTATGTATAAATATTTCTAATTTAGCTTTATGTGGAATTCCTTTT
TTAGCTGGATTTTATTCTAAGGATTTAATTTTAGAAATAGTAAGAATAAGAAATTTAAAT
ATATTAATTTTTTTTTTATATTATATTTCTACAGGTTTAACAATATTTTATACAATTCGT
TTATTAATATATTTAATAATTAATGATTATAATTTATTTTCAGTGTATAATTTATATGAT
GAAGATTATATTATATTAAAAAGTATATTTTTATTATTATTTATAAGTTTAATTACTGGG
AGATTTTTAATATGAATAATTTTTAATTATCCTTATATAATTTATTTATCATTTAATATA
AAAATAATAGTAATTTATGTAAGATTAATTGGTTTATTTATAGGTTATTTAATTAGAAAT
ATA
>H68_sim
TGAGCAGGAATAGTAGGAACTTCTTTAAGATTATTAATTCGTACTGAATTAGGTAATCCT
GGATCTTTAATTGGAGATGATCAAATTTATAATACTATTGTAACAGCTCATGCTTTTATT
ATAATTTTTTTTATAGTTATACCAATTATAATTGGAGGATTTGGAAATTGATTAATTCCA
TTAATATTAGGGGCTCCTGATATAGCTTTCCCTCGAATAAATAATATAAGATTTTGATTA
TTACCTCCTTCATTAACTTTATTAATTTCTAGAAGAATAGTCGAAAATGGAGCAGGAACT
GGATGAACAGTCTATCCCCCTTTATCATCTAATATTGCTCATGGAGGAAGATCAGTTGAT
TTAGCTATTTTTTCTCTTCATTTAGCTGGAATTTCATCTATTTTAGGAGCTATTAATTTT
ATTACAACTATTATTAATATACGAATTAATCACTTATCATTTGATCAAATACCTCTTTTT
GTATGAGCAGTAGGAATTACTGCTTTACTCTTATTATTATCTTTACCTGTTTTAGCTGGT
GCTATTACTATACTTTTAACAGACCGAAATCTTAATACTTCATTTTTTGATCCTGCAGGA
AAAGGGCCTAATAAAGTTGGATATATAGGAATTTTACAACCTTTTTCAGATGCTATTAAA
TTATTTACTAAAGAACAAATTTTTCCTATTTATTCTAATTATATTTCTTATTATTTTTCA
CCTATTATTAGATTTATTTTATCTTTAATAGTTTGATTATTAATTCCTTATTATTTTAAT
ATAGTTAGATTTAATTTAGGTATTTTATTTTTTTTATGTTGTACAAGAATAGGAGTTTAT
ACAGTTATGGTTGCGGGATGATCATCAAATTCTAATTATTCTTTATTAGGGGGTTTACGA
GCTGTTGCACAAACAATTTCTTATGAAGTAAGATTAGCTTTAATTATATTATCAAGAATT
GTTTTAATTATAGATTTTAATATGATAAAATTTTTTATTTATCAGGATTTAATTTGATTT
TTTTTTTTAATATTACCTTTAAGAATATGTTGAGGAGTTTATTTATTAATTCGATTTAAT
TTATTATTAAATGATATATTTTTTTTTAAATTTTTATTATTATTATCTGGATTAACAATA
TTTATAGCAGGAATTTCTGCTAATTATGAATTTGATTTAAAAAAAATTATTGCTTTATCA
ACTTTAAGACAATTAGGATTAATAATAAGAATTTTAAGAATAGGATTACCAGAATTAGCT
TTTTTTCATTTATTAACTCATGCTATATTTAAAGCTTTATTATTTATATGTGCAGGGGTA
ATTATTCATATAATAAATGATAATCAAGATATTCGATTTATAGGAGGTATTAGATTATAT
ATTCCAATAACTTCTTTATGTATAAATATTTCTAATTTAGCTTTATGTGGAATTCCTTTT
TTAGCTGGATTTTATTCTAAGGATTTAATTTTAGAAATAGTAAGAATAAGAAATTTAAAT
ATATTAATTTTTTTTTTATATTATATTTCTACAGGTTTAACAATATTTTATACAATTCGT
TTATTAATATATTTAATAATTAATGATTATAATTTATTTTCAGTGTATAATTTATATGAT
GAAGATTATATTATATTAAAAAGTATATTTTTATTATTATTTATAAGTTTAATTACTGGG
AGATTTTTAATATGAATAATTTTTAATTATCCTTATATAATTTATTTATCATTTAATATA
AAAATAATAGTAATTTATGTAAGATTAATTGGTTTATTTATAGGTTATTTAATTAGAAAT
ATA
>H69_sim
TGAGCAGGAATAGTAGGAACTTCTTTAAGATTATTAATTCGTACTGAATTAGGTAATCCT
GGATCTTTAATTGGAGATGATCAAATTTATAATACTATTGTAACAGCTCATGCTTTTATT
ATAATTTTTTTTATAGTTATACCAATTATAATTGGAGGATTTGGAAATTGATTAGTTCCA
TTAATATTAGGAGCTCCTGATATAGCTTTCCCTCGAATAAATAATATAAGATTTTGATTA
TTACCTCCTTCATTAACTTTATTAATTTCTAGAAGAATAGTCGAAAATGGGGCAGGAACT
GGATGAACAGTTTATCCTCCTTTATCATCTAATATTGCTCATGGAGGAAGATCAGTTGAT
TTAGCCATTTTTTCTCTTCATTTAGCTGGAATTTCATCTATTTTAGGAGCTATTAATTTT
ATTACAACTATTATTAATATACGAATTAATCACTTATCATTTGATCAAATACCTCTTTTT
GTATGAGCAGTAGGAATTACTGCTTTACTTTTATTATTATCTTTACCTGTTTTAGCTGGG
GCTATTACTATACTTTTAACAGACCGAAATCTTAATACTTCATTTTTTGATCCTGCAGGA
AAAGGGCCTAATAAAGTTGGGTATATAGGAATTTTACAACCTTTTTCAGATGCTATTAAA
TTATTTACTAAAGAACAAATTTTTCCTATTTATTCTAATTATATTTCTTATTATTTTTCA
CCTATTATTAGATTTATTTTATCTTTAATAGTTTGATTATTAATTCCTTATTATTTTAAT
ATAGTTAGATTTAATTTAGGTATTTTATTTTTTTTATGTTGTACAAGAATAGGGGTTTAT
ACAGTTATGATTGCAGGGTGATCATCAAATTCTAATTATTCTTTATTAGGGGGTTTACGA
GCTGTTGCACAAACAATTTCTTATGAAGTAAGTTTAGCTTTAATTATATTATCAAGAATT
GTTTTAATTATAGATTTTAATATGATAAAATTTTTTATTTATCAGGATTTAATTTGATTT
TTTTTTTTAATATTACCTTTAAGAATATGTTGAGGAGTTTATTTATTAATTCGATTTAAT
TTATTATTAAATGATATATTTTTTTTTAAATTTTTATTATTATTATCTGGATTAACAATA
TTTATAGCAGGAATTTCTGCTAATTATGAATTTGATTTAAAAAAAATTATTGCTTTATCA
ACTTTAAGACAATTAGGATTAATAATAAGAATTTTAAGAATAGGATTACCAGAATTAGCT
TTTTTTCATTTATTAACTCATGCTATATTTAAAGCTTTATTATTTATATGTGCAGGGGTA
ATTATTCATATAATAAATGATAATCAAGATATTCGATTTATAGGAGGTATTAGATTATAT
ATTCCAATAACTTCTTTATGTATAAATATTTCTAATTTAGCTTTATGTGGAATTCCTTTT
TTAGCTGGATTTTATTCTAAGGATTTAATTTTAGAAATAGTAAGAATAAGAAATTTAAAT
ATATTAATTTTTTTTTTATATTATATTTCTACAGGTTTAACAATATTTTATACAATTCGT
TTATTAATATATTTAATAATTAATGATTATAATTTATTTTCAGTGTATAATTTATATGAT
GAAGATTATGTTATATTAAAAAGTATATTTTTATTATTATTTATAAGTTTAATTACTGGG
AGATTTTTAATATGAATAATTTTTAATTACCCTTATATAATTTATTTATCATTTAATATA
AAAATAATAGTAATTTATGTAAGATTAATTGGTTTATTTATAGGTTATTTAATTAGAAAT
ATA
>H70_sim
TGAGCAGGAATAGTAGGAACTTCTTTAAGATTATTAATTCGTACTGAATTAGGTAATCCT
GGATCTTTAATTGGAGATGATCAAATTTATAATACTATTGTAACAGCTCATGCTTTTATT
ATAATTTTTTTTATAGTTATACCAATTATAATTGGAGGATTTGGAAATTGATTAGTTCCA
TTAATATTAGGAGCTCCTGATATAGCTTTCCCTCGAATAAATAATATAAGATTTTGATTA
TTACCTCCTTCATTAACTTTATTAATTTCTAGAAGAATAGTCGAAAATGGGGCAGGAACT
GGATGAACAGTTTATCCTCCTTTATCATCTAATATTGCTCATGGAGGAAGATCAGTTGAT
TTAGCCATTTTTTCTCTTCATTTAGCTGGAATTTCATCTATTTTAGGAGCTATTAATTTT
ATTACAACTATTATTAATATACGAATTAATCACTTATCATTTGATCAAATACCTCTTTTT
GTATGAGCAGTAGGAATTACTGCTTTACTTTTATTATTATCTTTACCTGTTTTAGCTGGG
GCTATTACTATACTTTTAACAGACCGAAATCTTAATACTTCATTTTTTGATCCTGCAGGA
AAAGGGCCTAATAAAGTTGGTTATATAGGAATTTTACAACCTTTTTCAGATGCTATTAAA
TTATTTACTAAAGAACAAATTTTTCCTATTTATTCTAATTATATTTCTTATTATTTTTCA
CCTATTATTAGATTTATTTTATCTTTAATAGTTTGATTATTAATTCCTTATTATTTTAAT
ATAGTTAGATTTAATTTAGGTATTTTATTTTTTTTATGTTGTACAAGAATAGGGGTTTAT
ACAGTTATGATTGCAGGGTGATCATCAAATTCTAATTATTCTTTATTAGGGGGTTTACGA
GCTGTTGCACAAACAATTTCTTATGAAGTAAGTTTAGCTTTAATTATATTATCAAGAATT
GTTTTAATTATAGATTTTAATATGATAAAATTTTTTATTTATCAGGATTTAATTTGATTT
TTTTTTTTAATATTACCTTTAAGAATATGTTGAGGAGTTTATTTATTAATTCGATTTAAT
TTATTATTAAATGATATATTTTTTTTTAAATTTTTATTATTATTATCTGGATTAACAATA
TTTATAGCAGGAATTTCTGCTAATTATGAATTTGATTTAAAAAAAATTATTGCTTTATCA
ACTTTAAGACAATTAGGATTAATAATAAGAATTTTAAGAATAGGATTACCAGAATTAGCT
TTTTTTCATTTATTAACTCATGCTATATTTAAAGCTTTATTATTTATATGTGCAGGGGTA
ATTATTCATATAATAAATGATAATCAAGATATTCGATTTATAGGAGGTATTAGATTATAT
ATTCCAATAACTTCTTTATGTATAAATATTTCTAATTTAGCTTTATGTGGAATTCCTTTT
TTAGCTGGATTTTATTCTAAGGATTTAATTTTAGAAATAGTAAGAATAAGAAATTTAAAT
ATATTAATTTTTTTTTTATATTATATTTCTACAGGTTTAACAATATTTTATACAATTCGT
TTATTAATATATTTAATAATTAATGATTATAATTTATTTTCAGTGTATAATTTATATGAT
GAAGATTATGTTATATTAAAAAGTATATTTTTATTATTATTTATAAGTTTAATTACTGGT
AGATTTTTAATATGAATAATTTTTAATTACCCTTATATAATTTATTTATCATTTAATATA
AAAATAATAGTAATTTATGTAAGATTAATTGGTTTATTTATAGGTTATTTAATTAGAAAT
ATA
>H71_sim
TGAGCAGGAATAGTAGGAACTTCTTTAAGATTATTAATTCGTACTGAATTAGGTAATCCT
GGATCTTTAATTGGAGATGATCAAATTTATAATACTATTGTAACAGCTCATGCTTTTATT
ATAATTTTTTTTATAGTTATACCAATTATAATTGGAGGATTTGGAAATTGATTAGTTCCA
TTAATATTAGGAGCTCCTGATATAGCTTTCCCTCGAATAAATAATATAAGATTTTGATTA
TTACCTCCTTCATTAACTTTATTAATTTCTAGAAGAATAGTCGAAAATGGGGCAGGAACT
GGATGAACAGTTTATCCTCCTTTATCATCTAATATTGCTCATGGAGGAAGATCAGTTGAT
TTAGCCATTTTTTCTCTTCATTTAGCTGGAATTTCATCTATTTTAGGAGCTATTAATTTT
ATTACAACTATTATTAATATACGAATTAATCACTTATCATTTGATCAAATACCTCTTTTT
GTATGAGCAGTAGGAATTACTGCTTTACTTTTATTATTATCTTTACCTGTTTTAGCTGGG
GCTATTACTATACTTTTAACAGACCGAAATCTTAATACTTCATTTTTTGATCCTGCAGGA
AAAGGGCCTAATAAAGTTGGTTATATAGGAATTTTACAACCTTTTTCAGATGCTATTAAA
TTATTTACTAAAGAACAAATTTTTCCTATTTATTCTAATTATATTTCTTATTATTTTTCA
CCTATTATTAGATTTATTTTATCTTTAATAGTTTGATTATTAATTCCTTATTATTTTAAT
ATAGTTAGATTTAATTTAGGTATTTTATTTTTTTTATGTTGTACAAGAATAGGGGTTTAT
ACAGTTATGATTGCAGGGTGATCATCAAATTCTAATTATTCTTTATTAGGGGGTTTACGA
GCTGTTGCACAAACAATTTCTTATGAAGTAAGTTTAGCTTTAATTATATTATCAAGAATT
GTTTTAATTATAGATTTTAATATGATAAAATTTTTTATTTATCAGGATTTAATTTGATTT
TTTTTTTTAATATTACCTTTAAGAATATGTTGAGGAGTTTATTTATTAATTCGATTTAAT
TTATTATTAAATGATATATTTTTTTTTAAATTTTTATTATTATTATCTGGATTAACAATA
TTTATAGCAGGAATTTCTGCTAATTATGAATTTGATTTAAAAAAAATTATTGCTTTATCA
ACTTTAAGACAATTAGGATTAATAATAAGAATTTTAAGAATAGGATTACCAGAATTAGCT
TTTTTTCATTTATTAACTCATGCTATATTTAAAGCTTTATTATTTATATGTGCAGGGGTA
ATTATTCATATAATAAATGATAATCAAGATATTCGATTTATAGGAGGTATTAGATTATAT
ATTCCAATAACTTCTTTATGTATAAATATTTCTAATTTAGCTTTATGTGGAATTCCTTTT
TTAGCTGGATTTTATTCTAAGGATTTAATTTTAGAAATAGTAAGAATAAGAAATTTAAAT
ATATTAATTTTTTTTTTATATTATATTTCTACAGGTTTAACAATATTTTATACAATTCGT
TTATTAATATATTTAATAATTAATGATTATAATTTATTTTCAGTGTATAATTTATATGAT
GAAGATTATGTTATATTAAAAAGTATATTTTTATTATTATTTATAAGTTTAATTACTGGT
AGATTTTTAATATGAATAATTTTTAATTATCCTTATATAATTTATTTATCATTTAATATA
AAAATAATAGTAATTTATGTAAGATTAATTGGTTTATTTATAGGTTATTTAATTAGAAAT
ATA
>H72_sim
TGAGCAGGAATAGTAGGAACTTCTTTAAGATTATTAATTCGTACTGAATTAGGTAATCCT
GGATCTTTAATTGGAGATGATCAAATTTATAATACTATTGTAACAGCTCATGCTTTTATT
ATAATTTTTTTTATAGTTATACCAATTATAATTGGAGGATTTGGAAATTGATTAGTTCCA
TTAATATTAGGAGCTCCTGATATAGCTTTCCCTCGAATAAATAATATAAGATTTTGATTA
TTACCTCCTTCATTAACTTTATTAATTTCTAGAAGAATAGTCGAAAATGGAGCAGGAACT
GGATGAACAGTTTATCCTCCTTTATCATCTAATATTGCTCATGGAGGAAGATCAGTTGAT
TTAGCCATTTTTTCTCTTCATTTAGCTGGAATTTCATCTATTTTAGGAGCTATTAATTTT
ATTACAACTATTATTAATATACGAATTAATCACTTATCATTTGATCAAATACCTCTTTTT
GTATGAGCAGTAGGAATTACTGCTTTACTTTTATTATTATCTTTACCTGTTTTAGCTGGG
GCTATTACTATACTTTTAACAGACCGAAATCTTAATACTTCATTTTTTGATCCTGCAGGA
AAAGGGCCTAATAAAGTTGGGTATATAGGAATTTTACAACCTTTTTCAGATGCTATTAAA
TTATTTACTAAAGAACAAATTTTTCCTATTTATTCTAATTATATTTCTTATTATTTTTCA
CCTATTATTAGATTTATTTTATCTTTAATAGTTTGATTATTAATTCCTTATTATTTTAAT
ATAGTTAGATTTAATTTAGGTATTTTATTTTTTTTATGTTGTACAAGAATAGGGGTTTAT
ACAGTTATGATTGCAGGGTGATCATCAAATTCTAATTATTCTTTATTAGGGGGTTTACGA
GCTGTTGCACAAACAATTTCTTATGAAGTAAGTTTAGCTTTAATTATATTATCAAGAATT
GTTTTAATTATAGATTTTAATATGATAAAATTTTTTATTTATCAGGATTTAATTTGATTT
TTTTTTTTAATATTACCTTTAAGAATATGTTGAGGAGTTTATTTATTAATTCGATTTAAT
TTATTATTAAATGATATATTTTTTTTTAAATTTTTATTATTATTATCTGGATTAACAATA
TTTATAGCAGGAATTTCTGCTAATTATGAATTTGATTTAAAAAAAATTATTGCTTTATCA
ACTTTAAGACAATTAGGATTAATAATAAGAATTTTAAGAATAGGATTACCAGAATTAGCT
TTTTTTCATTTATTAACTCATGCTATATTTAAAGCTTTATTATTTATATGTGCAGGGGTA
ATTATTCATATAATAAATGATAATCAAGATATTCGATTTATAGGAGGTATTAGATTATAT
ATTCCAATAACTTCTTTATGTATAAATATTTCTAATTTAGCTTTATGTGGAATTCCTTTT
TTAGCTGGATTTTATTCTAAGGATTTAATTTTAGAAATAGTAAGAATAAGAAATTTAAAT
ATATTAATTTTTTTTTTATATTATATTTCTACAGGTTTAACAATATTTTATACAATTCGT
TTATTAATATATTTAATAATTAATGATTATAATTTATTTTCAGTGTATAATTTATATGAT
GAAGATTATGTTATATTAAAAAGTATATTTTTATTATTATTTATAAGTTTAATTACTGGG
AGATTTTTAATATGAATAATTTTTAATTATCCTTATATAATTTATTTATCATTTAATATA
AAAATAATAGTAATTTATGTAAGATTAATTGGTTTATTTATAGGTTATTTAATTAGAAAT
ATA
>H73_epa
TGAGCAGGAATAGTAGGAACTTCTTTAAGATTATTAATTCGTACTGAATTAGGTAATCCT
GGATCTTTAATTGGAGATGATCAAATTTATAATACTATTGTAACAGCTCACGCTTTTATT
ATAATTTTTTTTATAGTTATACCAATCATAATTGGAGGATTTGGAAATTGATTAGTTCCA
TTAATATTAGGAGCTCCAGATATAGCTTTCCCCCGAATAAACAATATAAGATTTTGATTA
TTACCCCCCTCATTAACTTTATTAATTTCCAGAAGTATCGTCGAAAATGGAGCAGGAACT
GGATGAACAGTTTATCCCCCTTTATCATCTAATATTGCCCATGGAGGTAGCTCAGTTGAT
TTAGCTATTTTTTCTTTACATTTAGCTGGAATTTCATCTATCTTAGGAGCTATTAATTTT
ATTACAACTATTATTAATATACGAATTAATAATATATCATTTGATCAAATACCTCTTTTT
GTTTGAGCAGTAGGAATTACCGCTTTACTTTTATTATTATCTTTACCTGTTTTAGCAGGT
GCTATTACAATACTTCTAACAGATCGAAATCTTAATACCTCATTTTTTGATCCTGCAGGA
AAAGGTCCTAATAAGGTTGGATATATAGGAATTTTACAGCCTTTTTCTGATGCTATTAAA
TTATTTACTAAAGAACAAGTTTTTCCAATATATTCTAATTATATTTCTTATTATTTTTCT
CCTATTATTAGTTTTATTTTATCTTTAATAGTGTGAATATTAATTCCCTATTATTTTAAT
ATAATTAGATTTAATTTAGGAATTTTATTTTTTTTATGTTGTACAAGAATAGGAGTTTAT
ACTGTTATGGTTGCAGGATGATCTTCAAATTCTAATTATTCTTTATTAGGGGGATTACGA
GCTGTTGCACAAACAATTTCATATGAAGTAAGATTAGCTTTAATTATACTATCAAGAATT
ATATTAATTATAGATTTTAATATAATAAAATTTTTTATTTATCAGGATTTAATTTGATTT
TTTTTTTTAATATTACCTTTAAGAATATGTTGAGGGGTTTATTTATTAATTCGATTTAAT
ATGTTATTAATTGATATATTTTTTTATAAATTATTATTATTATTATCTGGATTGACAATA
TTTATAGCTGGAATTTCTGCTAATTATGAATTTGATTTAAAAAAAATTATTGCATTGTCT
ACTTTAAGACAATTAGGTTTAATAATAAGAATTTTAAGAATAGGATTACCAGAATTAGCT
TTTTTTCATCTATTAACTCATGCTATATTTAAGGCTTTATTATTTATATGTGCTGGAGTA
ATTATTCATATAATAAATGATAATCAAGATATTCGTTATATAGGGGGAATTAGTTTATAT
ATTCCTATGACTTCTTTATGTATAAATATTTCTAATTTAGCTTTATGTGGAATTCCTTTT
TTAGCTGGATTTTATTCTAAGGATTTAATTTTAGAAATAGTAAGAATAAGAAATTTAAAT
ATATTAATTTTTTTTTTATACTATTTTTCTACAGGTTTAACAATATTTTATACAATTCGT
TTATTAATGTATTTAATAATTAATGATTATAATTTATTTTCTATTTATAATTTATATGAT
GAGGATTATGTTATATTAAAAAGTATATTTTTATTATTATTTATAAGTTTAATTACTGGA
AGATTTTTGATATGAATAATTTTTAATTATCCTTATATAATTTATTTATCATTTAATATA
AAAATAATAGTTATTTATGTTAGATTAATAGGTTTATTTATAGGTTATTTAATTAGTAAT
ATA
>H74_epa
TGAGCAGGAATAGTAGGAACTTCTTTAAGATTATTAATTCGTACTGAATTAGGTAATCCT
GGATCTTTAATTGGAGATGATCAAATTTATAATACTATTGTAACAGCTCACGCTTTTATT
ATAATTTTTTTTATAGTTATACCAATCATAATTGGAGGATTTGGAAATTGATTAGTTCCA
TTAATATTAGGAGCTCCAGATATAGCTTTCCCCCGAATAAACAATATAAGATTTTGATTA
TTACCCCCCTCATTAACTTTATTAATTTCCAGAAGTATCGTCGAAAATGGAGCAGGAACT
GGATGAACAGTTTATCCCCCTTTATCATCTAATATTGCCCATGGAGGTAGCTCAGTTGAT
TTAGCTATTTTTTCTTTACATTTAGCTGGAATTTCATCTATCTTAGGAGCTATTAATTTT
ATTACAACTATTATTAATATACGAATTAATAATATATCATTTGATCAAATACCTCTTTTT
GTTTGAGCAGTAGGAATTACCGCTTTACTTTTATTATTATCTTTACCTGTTTTAGCAGGT
GCTATTACAATACTTCTAACAGATCGAAATCTTAATACCTCATTTTTTGATCCTGCAGGA
AAAGGTCCTAATAAGGTTGGATATATAGGAATTTTACAGCCTTTTTCTGATGCTATTAAA
TTATTTACTAAAGAACAAGTTTTTCCAATATATTCTAATTATATTTCTTATTATTTTTCT
CCTATTATTAGTTTTATTTTATCTTTAATAGTGTGAATATTAATTCCCTATTATTTTAAT
ATAATTAGATTTAATTTAGGAATTTTATTTTTTTTATGTTGTACAAGAATAGGAGTTTAT
ACTGTTATGGTTGCAGGATGATCTTCAAATTCTAATTATTCTTTATTAGGGGGATTACGA
GCTGTTGCACAAACAATTTCATATGAAGTAAGATTAGCTTTAATTATATTATCAAGAATT
ATATTAATTATAGATTTTAATATAATAAAATTTTTTATTTATCAGGATTTAATTTGATTT
TTTTTTTTAATATTACCTTTAAGAATATGTTGAGGGGTTTATTTATTAATTCGATTTAAT
ATGTTATTAATTGATATATTTTTTTATAAATTATTATTATTATTATCTGGATTGACAATA
TTTATAGCTGGAATTTCTGCTAATTATGAATTTGATTTAAAAAAAATTATTGCATTGTCT
ACTTTAAGACAATTAGGTTTAATAATAAGAATTTTAAGAATAGGATTACCAGAATTAGCT
TTTTTTCATCTATTAACTCATGCTATATTTAAGGCTTTATTATTTATATGTGCTGGAGTA
ATTATTCATATAATAAATGATAATCAAGATATTCGTTATATAGGGGGAATTAGTTTATAT
ATTCCTATGACTTCTTTATGTATAAATATTTCTAATTTAGCTTTATGTGGAATTCCTTTT
TTAGCTGGATTTTATTCTAAGGATTTAATTTTAGAAATAGTAAGAATAAGAAATTTAAAT
ATATTAATTTTTTTTTTATATTATTTTTCTACAGGTTTAACAATATTTTATACAATTCGT
TTATTAATGTATTTAATAATTAATGATTATAATTTATTTTCTATTTATAATTTATATGAT
GAGGATTATGTTATATTAAAAAGTATATTTTTATTATTATTTATAAGTTTAATTACTGGA
AGATTTTTGATATGAATAATTTTTAATTATCCTTATATAATTTATTTATCATTTAATATA
AAAATAATAGTTATTTATGTTAGATTAATAGGTTTATTTATAGGTTATTTAATTAGTAAT
ATA
>H75_epa
TGAGCAGGAATAGTAGGAACTTCTTTAAGATTATTAATTCGTACTGAATTAGGTAATCCT
GGATCTTTAATTGGAGATGATCAAATTTATAATACTATTGTAACAGCTCACGCTTTTATT
ATAATTTTTTTTATAGTTATACCAATCATAATTGGAGGATTTGGAAATTGATTAGTTCCA
TTAATATTAGGAGCTCCAGATATAGCTTTCCCCCGAATAAACAATATAAGATTTTGATTA
TTACCCCCCTCATTAACTTTATTAATTTCCAGAAGTATCGTCGAAAATGGAGCAGGAACT
GGATGAACAGTTTATCCCCCTTTATCATCTAATATTGCCCATGGAGGTAGCTCAGTTGAT
TTAGCTATTTTTTCTTTACATTTAGCTGGAATTTCATCTATCTTAGGAGCTATTAATTTT
ATTACAACTATTATTAATATACGAATTAATAATATATCATTTGATCAAATACCTCTTTTT
GTTTGAGCAGTAGGAATTACCGCTTTACTTTTATTATTATCTTTACCTGTTTTAGCAGGT
GCTATTACAATACTTCTAACAGATCGAAATCTTAATACCTCATTTTTTGATCCTGCAGGA
AAAGGTCCTAATAAGGTTGGATATATAGGAATTTTACAGCCTTTTTCTGATGCTATTAAA
TTATTTACTAAAGAACAAGTTTTTCCAATATATTCTAATTATATTTCTTATTATTTTTCT
CCTATTATTAGTTTTATTTTATCTTTAATAGTGTGAATATTAATTCCCTATTATTTTAAT
ATAATTAGATTTAATTTAGGAATTTTATTTTTTTTATGTTGTACAAGAATAGGAGTTTAT
ACTGTTATGGTTGCAGGATGATCTTCAAATTCTAATTATTCTTTATTAGGGGGATTACGA
GCTGTTGCACAAACAATTTCATATGAAGTAAGATTAGCTTTAATTATACTATCAAGAATT
ATATTAATTATAGATTTTAATATAATAAAATTTTTTATTTATCAGGATTTAATTTGATTT
TTTTTTTTAATATTACCTTTAAGAATATGTTGAGGGGTTTATTTATTAATTCGATTTAAT
ATGTTATTAATTGATATATTTTTTTATAAATTATTATTATTATTATCTGGATTGACAATA
TTTATAGCTGGAATTTCTGCTAATTATGAATTTGATTTAAAAAAAATTATTGCATTGTCT
ACTTTAAGACAATTAGGTTTAATAATAAGAATTTTAAGAATAGGATTACCAGAATTAGCT
TTTTTTCATCTATTAACTCATGCTATATTTAAGGCTTTATTATTTATATGTGCTGGAGTA
ATTATTCATATAATAAATGATAATCAAGATATTCGTTATATAGGGGGAATTAGTTTATAT
ATTCCTATGACTTCTTTATGTATAAATATTTCTAATTTAGCTTTATGTGGAATTCCTTTT
TTAGCTGGATTTTATTCTAAGGATTTAATTTTAGAAATAGTAAGAATAAGAAATTTAAAT
ATATTAATTTTTTTTTTATATTATTTTTCTACAGGTTTAACAATATTTTATACAATTCGT
TTATTAATGTATTTAATAATTAATGATTATAATTTATTTTCTATTTATAATTTATATGAT
GAGGATTATGTTATATTAAAAAGTATATTTTTATTATTATTTATAAGTTTAATTACTGGA
AGATTTTTGATATGAATAATTTTTAATTATCCTTATATAATTTATTTATCATTTAATATA
AAAATAATAGTTATTTATGTTAGATTAATAGGTTTATTTATAGGTTATTTAATTAGTAAT
ATA
>H76_epa
TGAGCAGGAATAGTAGGAACTTCTTTAAGATTATTAATTCGTACTGAATTAGGTAATCCT
GGATCTTTAATTGGAGATGATCAAATTTATAATACTATTGTAACAGCTCACGCTTTTATT
ATAATTTTTTTTATAGTTATACCAATCATAATTGGAGGATTTGGAAATTGATTAGTTCCA
TTAATATTAGGAGCTCCAGATATAGCTTTCCCCCGAATAAACAATATAAGATTTTGATTA
TTACCCCCCTCATTAACTTTATTAATTTCCAGAAGTATCGTCGAAAATGGAGCAGGAACT
GGATGAACAGTTTATCCCCCTTTATCATCTAATATTGCCCATGGAGGTAGCTCAGTTGAT
TTAGCTATTTTTTCTTTACATTTAGCTGGAATTTCATCTATCTTAGGAGCTATTAATTTT
ATTACAACTATTATTAATATACGAATTAATAATATATCATTTGATCAAATACCTCTTTTT
GTTTGAGCAGTAGGAATTACCGCTTTACTTTTATTATTATCTTTACCTGTTTTAGCAGGT
GCTATTACAATACTTCTAACAGATCGAAATCTTAATACCTCATTTTTTGATCCTGCAGGA
AAAGGTCCTAATAAGGTTGGATATATAGGAATTTTACAGCCTTTTTCTGATGCTATTAAA
TTATTTACTAAAGAACAAGTTTTTCCAATATATTCTAATTATATTTCTTATTATTTTTCT
CCAATTATTAGTTTTATTTTATCTTTAATAGTGTGAATATTAATTCCCTATTATTTTAAT
ATAATTAGATTTAATTTAGGAATTTTATTTTTTTTATGTTGTACAAGAATAGGAGTTTAT
ACTGTTATGGTTGCAGGATGATCTTCAAATTCTAATTATTCTTTATTAGGGGGATTACGA
GCTGTTGCACAAACAATTTCATATGAAGTAAGATTAGCTTTAATTATACTATCAAGAATT
ATATTAATTATAGATTTTAATATAATAAAATTTTTTATTTATCAGGATTTAATTTGATTT
TTTTTTTTAATATTACCTTTAAGAATATGTTGAGGGGTTTATTTATTAATTCGATTTAAT
ATGTTATTAATTGATATATTTTTTTATAAATTATTATTATTATTATCTGGATTGACAATA
TTTATAGCTGGAATTTCTGCTAACTATGAATTTGATTTAAAAAAAATTATTGCATTGTCT
ACTTTAAGACAATTAGGTTTAATAATAAGAATTTTAAGAATAGGATTACCAGAATTAGCT
TTTTTTCATCTATTAACTCATGCTATATTTAAGGCTTTATTATTTATATGTGCTGGAGTA
ATTATTCATATAATAAATGATAATCAAGATATTCGTTATATAGGGGGAATTAGTTTATAT
ATTCCTATGACTTCTTTATGTATAAATATTTCTAATTTAGCTTTATGTGGAATTCCTTTT
TTAGCTGGATTTTATTCTAAGGATTTAATTTTAGAAATAGTAAGAATAAGAAATTTAAAT
ATATTAATTTTTTTTTTATATTATTTTTCTACAGGTTTAACAATATTTTATACAATTCGT
TTATTAATGTATTTAATAATTAATGATTATAATTTATTTTCTATTTATAATTTATATGAT
GAGGATTATGTTATATTAAAAAGTATATTTTTATTATTATTTATAAGTTTAATTACTGGA
AGATTTTTGATATGAATAATTTTTAATTATCCTTATATAATTTATTTATCATTTAATATA
AAAATAATAGTTATTTATGTTAGATTAATAGGTTTATTTATAGGTTATTTAATTAGTAAT
ATA
>H77_epa
TGAGCAGGAATAGTAGGAACTTCTTTAAGATTATTAATTCGTACTGAATTAGGTAATCCT
GGATCTTTAATTGGAGATGATCAAATTTATAATACTATTGTAACAGCTCACGCTTTTATT
ATAATTTTTTTTATAGTTATACCAATCATAATTGGAGGATTTGGAAATTGATTAGTTCCA
TTAATATTAGGAGCTCCAGATATAGCTTTCCCCCGAATAAACAATATAAGATTTTGATTA
TTACCCCCCTCATTAACTTTATTAATTTCCAGAAGTATCGTCGAAAATGGAGCAGGAACT
GGATGAACAGTTTATCCCCCTTTATCATCTAATATTGCCCATAGAGGTAGCTCAGTTGAT
TTAGCTATTTTTTCTTTACATTTAGCTGGAATTTCATCTATCTTAGGAGCTATTAATTTT
ATTACAACTATTATTAATATACGAATTAATAATATATCATTTGATCAAATACCTCTTTTT
GTCTGAGCAGTAGGAATTACCGCTTTACTTTTATTATTATCTTTACCTGTTTTAGCAGGT
GCTATTACAATACTTCTAACAGATCGAAATCTTAATACCTCATTTTTTGATCCTGCAGGA
AAAGGTCCTAATAAGGTTGGATATATAGGAATTTTACAGCCTTTTTCTGATGCTATTAAA
TTATTTACTAAAGAACAAGTTTTTCCAATATATTCTAATTATATTTCTTATTATTTTTCT
CCTATTATTAGTTTTATTTTATCTTTAATAGTGTGAATATTAATTCCCTATTATTTTAAT
ATAATTAGATTTAATTTAGGAATTTTATTTTTTTTATGTTGTACAAGAATAGGAGTTTAT
ACTGTTATGGTTGCAGGATGATCTTCAAATTCTAATTATTCTTTATTAGGGGGATTACGA
GCTGTTGCACAAACAATTTCATATGAAGTAAGATTAGCTTTAATTATATTATCAAGAATT
ATATTAATTATAGATTTTAATATAATAAAATTTTTTATTTATCAGGATTTAATTTGATTT
TTTTTTTTAATATTACCTTTAAGAATATGTTGAGGGGTTTATTTATTAATTCGATTTAAT
ATGTTATTAATTGATATATTTTTTTTTAAATTATTATTATTATTATCTGGGTTGACAATA
TTTATAGCTGGAATTTCTGCTAATTATGAATTTGATTTAAAAAAAATTATTGCATTGTCT
ACTTTAAGACAATTAGGTTTAATAATAAGAATTTTAAGAATAGGATTACCAGAATTAGCT
TTTTTTCATTTATTAACTCATGCTATATTTAAGGCTTTATTATTTATATGTGCTGGAGTA
ATTATTCATATAATAAATGATAATCAAGATATTCGTTATATAGGGGGAATTAGTTTATAT
ATTCCTATGACTTCTTTATGTATAAATATTTCTAATTTAGCTTTATGTGGAATTCCTTTT
TTAGCTGGATTTTATTCTAAGGATTTAATTTTAGAAATAGTAAGAATAAGAAATTTAAAT
ATATTAATTTTTTTTTTATATTATTTTTCTACAGGTTTAACAATATTTTATACAATTCGT
TTATTAATGTATTTAATAATTAATGATTATAATTTATTTTCTATTTATAATTTATATGAT
GAGGATTATGTTATATTAAAAAGTATATTTTTATTATTATTTATAAGTTTAATTACTGGA
AGATTTTTGATATGAATAATTTTTAATTATCCTTATATAATTTATTTATCATTTAATATA
AAAATAATAGTTATTTATGTTAGATTAATAGGTTTATTTATAGGTTATTTAATTAGTAAT
ATA
>H78_epa
TGAGCAGGAATAGTAGGAACTTCTTTAAGATTATTAATTCGTACTGAATTAGGTAATCCT
GGATCTTTAATTGGAGATGATCAAATTTATAATACTATTGTAACAGCTCACGCTTTTATT
ATAATTTTTTTTATAGTTATACCAATCATAATTGGAGGATTTGGAAATTGATTAGTTCCA
TTAATATTAGGAGCTCCAGATATAGCTTTCCCCCGAATAAACAATATAAGATTTTGATTA
TTACCCCCCTCATTAACTTTATTAATTTCCAGAAGTATCGTCGAAAATGGAGCAGGAACT
GGATGAACAGTTTATCCCCCTTTATCATCTAATATTGCCCATAGAGGTAGCTCAGTTGAT
TTAGCTATTTTTTCTTTACATTTAGCTGGAATTTCATCTATCTTAGGAGCTATTAATTTT
ATTACAACTATTATTAATATACGAATTAATAACATATCATTTGATCAAATACCTCTTTTT
GTCTGAGCAGTAGGAATTACCGCTTTACTTTTATTATTATCTTTACCTGTTTTAGCAGGT
GCTATTACAATACTTCTAACAGATCGAAATCTTAATACCTCATTTTTTGATCCTGCAGGA
AAAGGTCCTAATAAGGTTGGATATATAGGAATTTTACAGCCTTTTTCTGATGCTATTAAA
TTATTTACTAAAGAACAAGTTTTTCCAATATATTCTAATTATATTTCTTATTATTTTTCT
CCTATTATTAGTTTTATTTTATCTTTAATAGTGTGAATATTAATTCCCTATTATTTTAAT
ATAATTAGATTTAATTTAGGAATTTTATTTTTTTTATGTTGTACAAGAATAGGAGTTTAT
ACTGTTATGGTTGCAGGATGATCTTCAAATTCTAATTATTCTTTATTAGGGGGATTACGA
GCTGTTGCACAAACAATTTCATATGAAGTAAGATTAGCTTTAATTATACTATCAAGAATT
ATATTAATTATAGATTTTAATATAATAAAATTTTTTATTTATCAGGATTTAATTTGATTT
TTTTTTTTAATATTACCTTTAAGAATATGTTGAGGGGTTTATTTATTAATTCGATTTAAT
ATGTTATTAATTGATATATTTTTTTTTAAATTATTATTATTATTATCTGGGTTGACAATA
TTTATAGCTGGAATTTCTGCTAATTATGAATTTGATTTAAAAAAAATTATTGCATTGTCT
ACTTTAAGACAATTAGGTTTAATAATAAGAATTTTAAGAATAGGATTACCAGAATTAGCT
TTTTTTCATCTATTAACTCATGCTATATTTAAGGCTTTATTATTTATATGTGCTGGAGTA
ATTATTCATATAATAAATGATAATCAAGATATTCGTTATATAGGGGGAATTAGTTTATAT
ATTCCTATGACTTCTTTATGTATAAATATTTCTAATTTAGCTTTATGTGGAATTCCTTTT
TTAGCTGGATTTTATTCTAAGGATTTAATTTTAGAAATAGTAAGAATAAGAAATTTAAAT
ATATTAATTTTTTTTTTATATTATTTTTCTACAGGTTTAACAATATTTTATACAATTCGT
TTATTAATGTATTTAATAATTAATGATTATAATTTATTTTCTATTTATAATTTATATGAT
GAGGATTATGTTATATTAAAAAGTATATTTTTATTATTATTTATAAGTTTAATTACTGGA
AGATTTTTGATATGAATAATTTTTAATTATCCTTATATAATTTATTTATCATTTAATATA
AAAATAATAGTTATTTATGTTAGATTAATAGGTTTATTTATAGGTTATTTAATTAGTAAT
ATA
>H79_epa
TGAGCAGGAATAGTAGGAACTTCTTTAAGATTATTAATTCGTACTGAATTAGGTAATCCT
GGATCTTTAATTGGAGATGATCAAATTTATAATACTATTGTAACAGCTCACGCTTTTATT
ATAATTTTTTTTATAGTTATACCAATCATAATTGGAGGATTTGGAAATTGATTAGTTCCA
TTAATATTAGGAGCTCCAGATATAGCTTTCCCCCGAATAAACAATATAAGATTTTGATTA
TTACCCCCCTCATTAACTTTATTAATTTCCAGAAGTATCGTCGAAAATGGAGCAGGAACT
GGATGAACAGTTTATCCCCCTTTATCATCTAATATTGCCCATAGAGGTAGCTCAGTTGAT
TTAGCTATTTTTTCTTTACATTTAGCTGGAATTTCATCTATCTTAGGAGCTATTAATTTT
ATTACAACTATTATTAATATACGAATTAATAACATATCATTTGATCAAATACCTCTTTTT
GTCTGAGCAGTAGGAATTACCGCTTTACTTTTATTATTATCTTTACCTGTTTTAGCAGGT
GCTATTACAATACTTCTAACAGATCGAAATCTTAATACCTCATTTTTTGATCCTGCAGGA
AAAGGTCCTAATAAGGTTGGATATATAGGAATTTTACAGCCTTTTTCTGATGCTATTAAA
TTATTTACTAAAGAACAAGTTTTTCCAATATATTCTAATTATATTTCTTATTATTTTTCT
CCTATTATTAGTTTTATTTTATCTTTAATAGTGTGAATATTAATTCCCTATTATTTTAAT
ATAATTAGATTTAATTTAGGAATTTTATTTTTTTTATGTTGTACAAGAATAGGAGTTTAT
ACTGTTATGGTTGCAGGATGATCTTCAAATTCTAATTATTCTTTATTAGGGGGATTACGA
GCTGTTGCACAAACAATTTCATATGAAGTAAGATTAGCTTTAATTATACTATCAAGAATT
ATATTAATTATAGATTTTAATATAATAAAATTTTTTATTTATCAGGATTTAATTTGATTT
TTTTTTTTAATATTACCTTTAAGAATATGTTGAGGGGTTTATTTATTAATTCGATTTAAT
ATGTTATTAATTGATATATTTTTTTTTAAATTATTATTATTATTATCTGGGTTGACAATA
TTTATAGCTGGAATTTCTGCTAATTATGAATTTGATTTAAAAAAAATTATTGCATTGTCT
ACTTTAAGACAATTAGGTTTAATAATAAGAATTTTAAGAATAGGATTACCAGAATTAGCT
TTTTTTCATCTATTAACTCATGCTATATTTAAGGCTTTATTATTTATATGTGCTGGAGTA
ATTATTCATATAATAAATGATAATCAAGATATTCGTTATATAGGGGGAATTAGTTTATAT
ATTCCTATGACTTCTTTATGTATAAATATTTCTAATTTAGCTTTATGTGGAATTCCTTTT
TTAGCTGGATTTTATTCTAAGGATTTAATTTTAGAAATAGTAAGAATAAGAAATTTAAAT
ATATTAATTTTTTTTTTATATTATTTTTCTACAGGTTTGACAATATTTTATACAATTCGT
TTATTAATGTATTTAATAATTAATGATTATAATTTATTTTCTATTTATAATTTATATGAT
GAGGATTATGTTATATTAAAAAGTATATTTTTATTATTATTTATAAGTTTAATTACTGGA
AGATTTTTGATATGAATAATTTTTAATTATCCTTATATAATTTATTTATCATTTAATATA
AAAATAATAGTTATTTATGTTAGATTAATAGGTTTATTTATAGGTTATTTAATTAGTAAT
ATA
>H80_epa
TGAGCAGGAATAGTAGGAACTTCTTTAAGATTATTAATTCGTACTGAATTAGGTAATCCT
GGATCTTTAATTGGAGATGATCAAATTTATAATACTATTGTAACAGCTCACGCTTTTATT
ATAATTTTTTTTATAGTTATACCAATCATAATTGGAGGATTTGGAAATTGATTAGTTCCA
TTAATATTAGGAGCTCCAGATATAGCTTTCCCCCGAATAAACAATATAAGATTTTGATTA
TTACCCCCCTCATTAACTTTATTAATTTCCAGAAGTATCGTCGAAAATGGAGCAGGAACT
GGATGAACAGTTTATCCCCCTTTATCATCTAATATTGCCCATAGAGGTAGCTCAGTTGAT
TTAGCTATTTTTTCTTTACATTTAGCTGGAATTTCATCTATCTTAGGAGCTATTAATTTT
ATTACAACTATTATTAATATACGAATTAATAATATATCATTTGATCAAATACCTCTTTTT
GTCTGAGCAGTAGGAATTACCGCTTTACTTTTATTATTATCTTTACCTGTTTTAGCAGGT
GCTATTACAATACTTCTAACAGATCGAAATCTTAATACCTCATTTTTTGATCCTGCAGGA
AAAGGTCCTAATAAGGTTGGATATATAGGAATTTTACAGCCTTTTTCTGATGCTATTAAA
TTATTTACTAAAGAACAAGTTTTTCCAATATATTCTAATTATATTTCTTATTATTTTTCT
CCTATTATTAGTTTTATTTTATCTTTAATAGTGTGAATATTAATTCCCTATTATTTTAAT
ATAATTAGATTTAATTTAGGAATTTTATTTTTTTTATGTTGTACAAGAATAGGAGTTTAT
ACTGTTATGGTTGCAGGATGATCTTCAAATTCTAATTATTCTTTATTAGGGGGATTACGA
GCTGTTGCACAAACAATTTCATATGAAGTAAGATTAGCTTTAATTATACTATCAAGAATT
ATATTAATTATAGATTTTAATATAATAAAATTTTTTATTTATCAGGATTTAATTTGATTT
TTTTTTTTAATATTACCTTTAAGAATATGTTGAGGGGTTTATTTATTAATTCGATTTAAT
ATGTTATTAATTGATATATTTTTTTTTAAATTATTATTATTATTATCTGGGTTGACAATA
TTTATAGCTGGAATTTCTGCTAATTATGAATTTGATTTAAAAAAAATTATTGCATTGTCT
ACTTTAAGACAATTAGGTTTAATAATAAGAATTTTAAGAATAGGATTACCAGAATTAGCT
TTTTTTCATCTATTAACTCATGCTATATTTAAGGCTTTATTATTTATATGTGCTGGAGTA
ATTATTCATATAATAAATGATAATCAAGATATTCGTTATATAGGGGGAATTAGTTTATAT
ATTCCTATGACTTCTTTATGTATAAATATTTCTAATTTAGCTTTATGTGGAATTCCTTTT
TTAGCTGGATTTTATTCTAAGGATTTAATTTTAGAAATAGTAAGAATAAGAAATTTAAAT
ATATTAATTTTTTTTTTATATTATTTTTCTACAGGTTTAACAATATTTTATACAATTCGT
TTATTAATGTATTTAATAATTAATGATTATAATTTATTTTCTATTTATAATTTATATGAT
GAGGATTATGTTATATTAAAAAGTATATTTTTATTATTATTTATAAGTTTAATTACTGGA
AGATTTTTGATATGAATAATTTTTAATTATCCTTATATAATTTATTTATCATTTAATATA
AAAATAATAGTTATTTATGTTAGATTAATAGGTTTATTTATAGGTTATTTAATTAGTAAT
ATA
>H81_epa_
TGAGCAGGAATAGTAGGAACTTCTTTAAGATTATTAATTCGTACTGAATTAGGTAATCCT
GGATCTTTAATTGGAGATGATCAAATTTATAATACTATTGTAACAGCTCACGCTTTTATT
ATAATTTTTTTTATAGTTATACCAATCATAATTGGAGGATTTGGAAATTGATTAGTTCCA
TTAATATTAGGAGCTCCAGATATAGCTTTCCCCCGAATAAACAATATAAGATTTTGATTA
TTACCCCCCTCATTAACTTTATTAATTTCCAGAAGTATCGTCGAAAATGGAGCAGGAACT
GGATGAACAGTTTATCCCCCTTTATCATCTAATATTGCCCATAGAGGTAGCTCAGTTGAT
TTAGCTATTTTTTCTTTACATTTAGCTGGAATTTCATCTATCTTAGGAGCTATTAATTTT
ATTACAACTATTATTAATATACGAATTAATAATATATCATTTGATCAAATACCTCTTTTT
GTCTGAGCAGTAGGAATTACCGCTTTACTTTTATTATTATCTTTACCTGTTTTAGCAGGT
GCTATTACAATACTTCTAACAGATCGAAATCTTAATACCTCATTTTTTGATCCTGCAGGA
AAAGGTCCTAATAAGGTTGGATATATAGGAATTTTACAGCCTTTTTCTGATGCTATTAAA
TTATTTACTAAAGAACAAGTTTTTCCAATATATTCTAATTATATTTCTTATTATTTTTCT
CCTATTATTAGTTTTATTTTATCTTTAATAGTGTGAATATTAATTCCCTATTATTTTAAT
ATAATTAGATTTAATTTAGGAATTTTATTTTTTTTATGTTGTACAAGAATAGGAGTTTAT
ACTGTTATGGTTGCAGGATGATCTTCAAATTCTAATTATTCTTTATTAGGGGGATTACGA
GCTGTTGCACAAACAATTTCATATGAAGTAAGATTAGCTTTAATTATACTATCAAGAATT
ATATTAATTATAGATTTTAATATAATAAAATTTTTTATTTATCAGGATTTAATTTGATTT
TTTTTTTTAATATTACCTTTAAGAATATGTTGAGGGGTTTATTTATTAATTCGATTTAAT
ATGTTATTAATTGATATATTTTTTTATAAATTATTATTATTATTATCTGGGTTGACAATA
TTTATAGCTGGAATTTCTGCTAATTATGAATTTGATTTAAAAAAAATTATTGCATTGTCT
ACTTTAAGACAATTAGGTTTAATAATAAGAATTTTAAGAATAGGATTACCAGAATTAGCT
TTTTTTCATCTATTAACTCATGCTATATTTAAGGCTTTATTATTTATATGTGCTGGAGTA
ATTATTCATATAATAAATGATAATCAAGATATTCGTTATATAGGGGGAATTAGTTTATAT
ATTCCTATGACTTCTTTATGTATAAATATTTCTAATTTAGCTTTATGTGGAATTCCTTTT
TTAGCTGGATTTTATTCTAAGGATTTAATTTTAGAAATAGTAAGAATAAGAAATTTAAAT
ATATTAATTTTTTTTTTATATTATTTTTCTACAGGTTTAACAATATTTTATACAATTCGT
TTATTAATGTATTTAATAATTAATGATTATAATTTATTTTCTATTTATAATTTATATGAT
GAGGATTATGTTATATTAAAAAGTATATTTTTATTATTATTTATAAGTTTAATTACTGGA
AGATTTTTGATATGAATAATTTTTAATTATCCTTATATAATTTATTTATCATTTAATATA
AAAATAATAGTTATTTATGTTAGATTAATAGGTTTATTTATAGGTTATTTAATTAGTAAT
ATA
>H82_epa
TGAGCAGGAATAGTAGGAACTTCTTTAAGATTATTAATTCGTACTGAATTAGGTAATCCT
GGATCTTTAATTGGAGATGATCAAATTTATAATACTATTGTAACAGCTCACGCTTTTATT
ATAATTTTTTTTATAGTTATACCAATCATAATTGGAGGATTTGGAAATTGATTAGTTCCA
TTAATATTAGGAGCTCCAGATATAGCTTTCCCCCGAATAAACAATATAAGATTTTGATTA
TTACCCCCCTCATTAACTTTATTAATTTCCAGAAGTATCGTCGAAAATGGAGCAGGAACT
GGATGAACAGTTTATCCCCCTTTATCATCTAATATTGCTCATGGAGGTAGCTCAGTTGAT
TTAGCTATTTTTTCTTTACATTTAGCTGGAATTTCATCTATCTTAGGAGCTATTAATTTT
ATTACAACTATTATTAATATACGAATTAATAATATATCATTTGATCAAATACCTCTTTTT
GTCTGAGCAGTAGGAATTACCGCTTTACTTTTATTATTATCTTTACCTGTTTTAGCAGGT
GCTATTACAATACTTCTAACAGATCGAAATCTTAATACCTCATTTTTTGATCCTGCAGGA
AAAGGTCCTAATAAGGTTGGATATATAGGAATTTTACAGCCTTTTTCTGATGCTATTAAA
TTATTTACTAAAGAACAAGTTTTTCCAATATATTCTAATTATATTTCTTATTATTTTTCT
CCTATTATTAGTTTTATTTTATCTTTAATAGTGTGAATATTAATTCCCTATTATTTTAAT
ATAATTAGATTTAATTTAGGAATTTTATTTTTTTTATGTTGTACAAGAATAGGAGTTTAT
ACTGTTATGGTTGCAGGATGATCTTCAAATTCTAATTATTCTTTATTAGGGGGATTACGA
GCTGTTGCACAAACAATTTCATATGAAGTAAGATTAGCTTTAATTATACTATCAAGAATT
ATATTAATTATAGATTTTAATATAATAAAATTTTTTATTTATCAGGATTTAATTTGATTT
TTTTTTTTAATATTACCTTTAAGAATATGTTGAGGGGTTTATTTATTAATTCGATTTAAT
ATGTTATTAATTGATATATTTTTTTATAAATTATTATTATTATTATCTGGGTTGACAATA
TTTATAGCTGGAATTTCTGCTAATTATGAATTTGATTTAAAAAAAATTATTGCATTGTCT
ACTTTAAGACAATTAGGTTTAATAATAAGAATTTTAAGAATAGGATTACCAGAATTAGCT
TTTTTTCATCTATTAACTCATGCTATATTTAAGGCTTTATTATTTATATGTGCTGGAGTA
ATTATTCATATAATAAATGATAATCAAGATATTCGTTATATAGGGGGAATTAGTTTATAT
ATTCCTATGACTTCTTTATGTATAAATATTTCTAATTTAGCTTTATGTGGAATTCCTTTT
TTAGCTGGATTTTATTCTAAGGATTTAATTTTAGAAATAGTAAGAATAAGAAATTTAAAT
ATATTAATTTTTTTTTTATATTATTTTTCTACAGGTTTAACAATATTTTATACAATTCGT
TTATTAATGTATTTAATAATTAATGATTATAATTTATTTTCTATTTATAATTTATATGAT
GAGGATTATGTTATATTAAAAAGTATATTTTTATTATTATTTATAAGTTTAATTACTGGA
AGATTTTTGATATGAATAATTTTTAATTATCCTTATATAATTTATTTATCATTTAATATA
AAAATAATAGTTATTTATGTTAGATTAATAGGTTTATTTATAGGTTATTTAATTAGTAAT
ATA
>H83_epa
TGAGCAGGAATAGTAGGAACTTCTTTAAGATTATTAATTCGTACTGAATTAGGTAATCCT
GGATCTTTAATTGGAGATGATCAAATTTATAATACTATTGTAACAGCTCACGCTTTTATT
ATAATTTTTTTTATAGTTATACCAATCATAATTGGAGGATTTGGAAATTGATTAGTTCCA
TTAATATTAGGAGCTCCAGATATAGCTTTCCCCCGAATAAACAATATAAGATTTTGATTA
TTACCCCCCTCATTAACTTTATTAATTTCCAGAAGTATCGTCGAAAATGGAGCAGGAACT
GGATGAACAGTTTATCCCCCTTTATCATCTAATATTGCTCATGGAGGTAGCTCAGTTGAT
TTAGCTATTTTTTCTTTACATTTAGCTGGAATTTCATCTATCTTAGGAGCTATTAATTTT
ATTACAACTATTATTAATATACGAATTAATAATATATCATTTGATCAAATACCTCTTTTT
GTCTGAGCAGTAGGAATTACCGCTTTACTTTTATTATTATCTTTACCTGTTTTAGCAGGT
GCTATTACAATACTTCTAACAGATCGAAATCTTAATACCTCATTTTTTGATCCTGCAGGA
AAAGGTCCTAATAAGGTTGGATATATAGGAATTTTACAGCCTTTTTCTGATGCTATTAAA
TTATTTACTAAAGAACAAGTTTTTCCAATATATTCTAATTATATTTCTTATTATTTTTCT
CCTATTATTAGTTTTATTTTATCTTTAATAGTGTGAATATTAATTCCCTATTATTTTAAT
ATAATTAGATTTAATTTAGGAATTTTATTTTTTTTATGTTGTACAAGAATAGGAGTTTAT
ACTGTTATGGTTGCAGGATGATCTTCAAATTCTAATTATTCTTTATTAGGGGGGTTACGA
GCTGTTGCACAAACAATTTCATATGAAGTAAGATTAGCTTTAATTATACTATCAAGAATT
ATATTAATTATAGATTTTAATATAATAAAATTTTTTATTTATCAGGATTTAATTTGATTT
TTTTTTTTAATATTACCTTTAAGAATATGTTGAGGGGTTTATTTATTAATTCGATTTAAT
ATGTTATTAATTGATATATTTTTTTATAAATTATTATTATTATTATCTGGGTTGACAATA
TTTATAGCTGGAATTTCTGCTAATTATGAATTTGATTTAAAAAAAATTATTGCATTGTCT
ACTTTAAGACAATTAGGTTTAATAATAAGAATTTTAAGAATAGGATTACCAGAATTAGCT
TTTTTTCATCTATTAACTCATGCTATATTTAAGGCTTTATTATTTATATGTGCTGGAGTA
ATTATTCATATAATAAATGATAATCAAGATATTCGTTATATAGGGGGAATTAGTTTATAT
ATTCCTATGACTTCTTTATGTATAAATATTTCTAATTTAGCTTTATGTGGAATTCCTTTT
TTAGCTGGATTTTATTCTAAGGATTTAATTTTAGAAATAGTAAGAATAAGAAATTTAAAT
ATATTAATTTTTTTTTTATATTATTTTTCTACAGGTTTAACAATATTTTATACAATTCGT
TTATTAATGTATTTAATAATTAATGATTATAATTTATTTTCTATTTATAATTTATATGAT
GAGGATTATGTTATATTAAAAAGTATATTTTTATTATTATTTATAAGTTTAATTACTGGA
AGATTTTTGATATGAATAATTTTTAATTATCCTTATATAATTTATTTATCATTTAATATA
AAAATAATAGTTATTTATGTTAGATTAATAGGTTTATTTATAGGTTATTTAATTAGTAAT
ATA
>H84_epa
TGAGCAGGAATAGTAGGAACTTCTTTAAGATTATTAATTCGTACTGAATTAGGTAATCCT
GGATCTTTAATTGGAGATGATCAAATTTATAATACTATTGTAACAGCTCACGCTTTTATT
ATAATTTTTTTTATAGTTATACCAATCATAATTGGAGGATTTGGAAATTGATTAGTTCCA
TTAATATTAGGAGCTCCAGATATAGCTTTCCCCCGAATAAACAATATAAGATTTTGATTA
TTACCCCCCTCATTAACTTTATTAATTTCCAGAAGTATCGTCGAAAATGGAGCAGGAACT
GGATGAACAGTTTATCCCCCTTTATCATCTAATATTGCCCATAGAGGTAGCTCAGTTGAT
TTAGCTATTTTTTCTTTACATTTAGCTGGAATTTCATCTATCTTAGGAGCTATTAATTTT
ATTACAACTATTATTAATATACGAATTAATAATATATCATTTGATCAAATACCTCTTTTT
GTTTGAGCAGTAGGAATTACCGCTTTACTTTTATTATTATCTTTACCTGTTTTAGCAGGT
GCTATTACAATACTTCTAACAGATCGAAATCTTAATACCTCATTTTTTGATCCTGCAGGA
AAAGGTCCTAATAAGGTTGGATATATAGGAATTTTACAGCCTTTTTCTGATGCTATTAAA
TTATTTACTAAAGAACAAGTTTTTCCAATATATTCTAATTATATTTCTTATTATTTTTCT
CCTATTATTAGTTTTATTTTATCTTTAATAGTGTGAATATTAATTCCCTATTATTTTAAT
ATAATTAGATTTAATTTAGGAATTTTATTTTTTTTATGTTGTACAAGAATAGGAGTTTAT
ACTGTTATGGTTGCAGGATGATCTTCAAATTCTAATTATTCTTTATTAGGGGGATTACGA
GCTGTTGCACAAACAATTTCATATGAAGTAAGATTAGCTTTAATTATACTATCAAGAATT
ATATTAATTATAGATTTTAATATAATAAAATTTTTTATTTATCAGGATTTAATTTGATTT
TTTTTTTTAATATTACCTTTAAGAATATGTTGAGGGGTTTATTTATTAATTCGATTTAAT
ATGTTATTAATTGATATATTTTTTTATAAATTATTATTATTATTATCTGGGTTGACAATA
TTTATAGCTGGAATTTCTGCTAATTATGAATTTGATTTAAAAAAAATTATTGCATTGTCT
ACTTTAAGACAATTAGGTTTAATAATAAGAATTTTAAGAATAGGATTACCAGAATTAGCT
TTTTTTCATTTATTAACTCATGCTATATTTAAGGCTTTATTATTTATATGTGCTGGAGTA
ATTATTCATATAATAAATGATAATCAAGATATTCGTTATATAGGGGGAATTAGTTTATAT
ATTCCTATGACTTCTTTATGTATAAATATTTCTAATTTAGCTTTATGTGGAATTCCTTTT
TTAGCTGGATTTTATTCTAAGGATTTAATTTTAGAAATAGTAAGAATAAGAAATTTAAAT
ATATTAATTTTTTTTTTATATTATTTTTCTACAGGTTTAACAATATTTTATACAATTCGT
TTATTAATGTATTTAATAATTAATGATTATAATTTATTTTCTATTTATAATTTATATGAT
GAGGATTATGTTATATTAAAAAGTATATTTTTATTATTATTTATAAGTTTAATTACTGGA
AGATTTTTGATATGAATAATTTTTAATTATCCTTATATAATTTATTTATCATTTAATATA
AAAATAATAGTTATTTATGTTAGATTAATAGGTTTATTTATAGGTTATTTAATTAGTAAT
ATA
>H85_nom
TGAGCAGGAATAGTAGGAACTTCTTTAAGATTATTAATTCGTACTGAATTAGGTAATCCT
GGATCTTTAATTGGAGATGATCAAATTTATAATACTATTGTAACAGCTCACGCTTTTATT
ATAATTTTTTTTATAGTTATACCAATCATAATTGGAGGATTTGGAAATTGATTAGTTCCA
TTAATATTAGGAGCTCCAGATATAGCTTTCCCCCGAATAAACAATATAAGATTTTGATTA
TTACCCCCCTCATTAACTTTATTAATTTCCAGAAGTATCGTCGAAAATGGAGCAGGAACT
GGATGAACAGTTTATCCCCCTTTATCATCTAATATTGCCCATAGAGGTAGCTCAGTTGAT
TTAGCTATTTTTTCTTTACATTTAGCTGGAATTTCATCTATCTTAGGAGCTATTAATTTT
ATTACAACTATTATTAATATACGAATTAATAATATATCATTTGATCAAATACCTCTTTTT
GTTTGGGCAGTAGGAATTACCGCTTTACTTTTATTATTATCTTTACCTGTTTTAGCAGGT
GCTATTACAATACTTCTAACAGATCGAAATCTTAATACCTCATTTTTTGATCCTGCAGGA
AAAGGTCCTAATAAGGTTGGATATATAGGAATTTTACAGCCTTTTTCTGATGCTATTAAA
TTATTTACTAAAGAACAAGTTTTTCCAATATATTCTAATTATATTTCTTATTATTTTTCT
CCTATTATTAGTTTTATTTTATCTTTAATAGTGTGAATATTAATTCCCTATTATTTTAAT
ATAATTAGATTTAATTTAGGAATTTTATTTTTTTTATGTTGTACAAGAATAGGAGTTTAT
ACTGTTATGGTTGCAGGATGATCTTCAAATTCTAATTATTCTTTATTAGGGGGATTACGA
GCTGTTGCACAAACAATTTCATATGAAGTAAGATTAGCTTTAATTATATTATCAAGAATT
ATATTAATTATAGATTTTAATATAATAAAATTTTTTATTTATCAGGATTTAATTTGATTT
TTTTTTTTAATATTACCTTTAAGAATATGTTGAGGGGTTTATTTATTAATTCGATTTAAT
ATGTTATTAATTGATATATTTTTTTATAAATTATTATTATTATTATCTGGGTTGACAATA
TTTATAGCTGGAATTTCTGCTAATTATGAATTTGATTTAAAAAAAATTATTGCATTGTCT
ACTTTAAGACAATTAGGTTTAATAATAAGAATTTTAAGAATAGGATTACCAGAATTAGCT
TTTTTTCATTTATTAACTCATGCTATATTTAAGGCTTTATTATTTATATGTGCTGGAGTA
ATTATTCATATAATAAATGATAATCAAGATATTCGTTATATAGGGGGAATTAGTTTATAT
ATCCCTATAACTTCTTTATGTATAAATATTTCTAATTTAGCTTTATGTGGAATTCCTTTT
TTAGCTGGATTTTATTCTAAGGATTTAATTTTAGAAATAGTAAGAATAAGAAATTTAAAT
ATATTAATTTTTTTTTTATATTATTTTTCTACAGGTTTAACAATATTTTATACAATTCGT
TTATTAATGTATTTAATAATTAATGATTATAATTTATTTTCTATTTATAATTTATATGAT
GAGGATTATGTTATATTAAAAAGTATATTTTTATTATTATTTATAAGTTTAATTACTGGA
AGATTTTTGATATGAATAATTTTTAATTATCCTTATATAATTTATTTATCATTTAATATA
AAAATAATAGTTATTTATGTTAGATTAATAGGTTTATTTATAGGTTATTTAATTAGTAAT
ATA
>H86_nom
TGAGCAGGAATAGTAGGAACTTCTTTAAGATTATTAATTCGTACTGAATTAGGTAATCCT
GGATCTTTAATTGGAGATGATCAAATTTATAATACTATTGTAACAGCTCACGCTTTTATT
ATAATTTTTTTTATAGTTATACCAATCATAATTGGAGGATTTGGAAATTGATTAGTTCCA
TTAATATTAGGAGCTCCAGATATAGCTTTCCCCCGAATAAACAATATAAGATTTTGATTA
TTACCCCCCTCATTAACTTTATTAATTTCCAGAAGTATCGTCGAAAATGGAGCAGGAACT
GGATGAACAGTTTATCCCCCTTTATCATCTAATATTGCCCATGGAGGTAGCTCAGTTGAT
TTAGCTATTTTTTCTTTACATTTAGCTGGAATTTCATCTATCTTAGGAGCTATTAATTTT
ATTACAACTATTATTAATATACGAATTAATAATATATCATTTGATCAAATACCTCTTTTT
GTTTGGGCAGTAGGAATTACCGCTTTACTTTTATTATTATCTTTACCTGTTTTAGCAGGT
GCTATTACAATACTTCTAACAGATCGAAATCTTAATACCTCATTTTTTGATCCTGCAGGA
AAAGGTCCTAATAAGGTTGGATATATAGGAATTTTACAGCCTTTTTCTGATGCTATTAAA
TTATTTACTAAAGAACAAGTTTTTCCAATATATTCTAATTATATTTCTTATTATTTTTCT
CCTATTATTAGTTTTATTTTATCTTTAATAGTGTGAATATTAATTCCCTATTATTTTAAT
ATAATTAGATTTAATTTAGGAATTTTATTTTTTTTATGTTGTACAAGAATAGGAGTTTAT
ACTGTTATGGTTGCAGGATGATCTTCAAATTCTAATTATTCTTTATTAGGGGGATTACGA
GCTGTTGCACAAACAATTTCATATGAAGTAAGATTGGCTTTAATTATATTATCAAGAATT
ATATTAATTATAGATTTTAATATAATAAAATTTTTTATTTATCAGGATTTAATTTGATTT
TTTTTTTTAATATTACCTTTAAGAATATGTTGAGGGGTTTATTTATTAATTCGATTTAAT
ATGTTATTAATTGATATATTTTTTTATAAATTATTATTATTATTATCTGGGTTGACAATA
TTTATAGCTGGAATTTCTGCTAATTATGAATTTGATTTAAAAAAAATTATTGCATTGTCT
ACTTTAAGACAATTAGGTTTAATAATAAGAATTTTAAGAATAGGATTACCAGAATTAGCT
TTTTTTCATTTATTAACTCATGCTATATTTAAGGCTTTATTATTTATATGTGCTGGAGTA
ATTATTCATATAATAAATGATAATCAAGATATTCGTTATATAGGGGGAATTAGTTTATAT
ATCCCTATAACTTCTTTATGTATAAATATTTCTAATTTAGCTTTATGTGGAATTCCTTTT
TTAGCTGGATTTTATTCTAAGGATTTAATTTTAGAAATAGTAAGAATAAGAAATTTAAAT
ATATTAATTTTTTTTTTATATTATTTTTCTACAGGTTTAACAATATTTTATACAATTCGT
TTATTAATGTATTTAATAATTAATGATTATAATTTATTTTCTATTTATAATTTATATGAT
GAGGATTATGTTATATTAAAAAGTATATTTTTATTATTATTTATAAGTTTAATTACTGGA
AGATTTTTGATATGAATAATTTTTAATTATCCTTATATAATTTATTTATCATTTAATATA
AAAATAATAGTTATTTATGTTAGATTAATAGGTTTATTTATAGGTTATTTAATTAGTAAT
ATA
>H87_nom
TGAGCAGGAATAGTAGGAACTTCTTTAAGATTATTAATTCGTACTGAATTAGGTAATCCC
GGATCTTTAATTGGAGATGATCAAATTTATAATACTATTGTAACAGCTCACGCTTTTATT
ATAATTTTTTTCATAGTTATACCAATCATAATTGGAGGATTTGGAAATTGATTAGTTCCA
TTAATATTAGGAGCTCCAGATATAGCTTTCCCCCGAATAAACAATATAAGATTTTGATTA
TTACCCCCCTCATTAACTTTATTAATTTCCAGAAGTATCGTCGAAAATGGAGCAGGAACT
GGATGAACAGTTTATCCCCCTTTATCATCTAATATTGCCCATGGAGGTAGCTCAGTTGAT
TTAGCTATTTTTTCTTTACATTTAGCTGGAATTTCATCTATCTTAGGAGCTATTAATTTT
ATTACAACTATTATTAATATACGAATTAATAATATATCATTTGATCAAATACCTCTTTTT
GTTTGGGCAGTAGGAATTACCGCTTTACTTTTATTATTATCTTTACCTGTTTTAGCAGGT
GCTATTACAATACTTCTAACAGATCGAAATCTTAATACCTCATTTTTTGATCCTGCAGGA
AAAGGTCCTAATAAGGTTGGATATATAGGAATTTTACAGCCTTTTTCTGATGCTATTAAA
TTATTTACTAAAGAACAAGTTTTTCCAATATATTCTAATTATATTTCTTATTATTTTTCT
CCTATTATTAGTTTTATTTTATCTTTAATAGTGTGAATATTAATTCCCTATTATTTTAAT
ATAATTAGATTTAATTTAGGAATTTTATTTTTTTTATGTTGTACAAGAATAGGAGTTTAT
ACTGTTATGGTTGCAGGATGATCTTCAAATTCTAATTATTCTTTATTAGGGGGGTTACGA
GCTGTTGCACAAACAATTTCATATGAAGTAAGATTAGCTTTAATTATACTATCAAGAATT
ATATTAATTATAGATTTTAATATAATAAAATTTTTTATTTATCAGGATTTAATTTGATTT
TTTTTTTTAATATTACCTTTAAGAATATGTTGAGGGGTTTATTTATTAATTCGATTTAAT
ATATTATTAATTGATATATTTTTTTATAAATTATTATTATTATTATCTGGGTTGACAATA
TTTATAGCTGGAATTTCTGCTAATTATGAATTTGATTTAAAAAAAATTATTGCATTGTCT
ACTTTAAGACAATTAGGTTTAATAATAAGAATTTTAAGAATAGGATTACCAGAATTAGCT
TTTTTTCATTTATTAACTCATGCTATATTTAAGGCTTTATTATTTATATGTGCTGGAGTA
ATTATTCATATAATAAATGATAATCAAGATATTCGTTATATAGGGGGAATTAGTTTATAT
ATCCCTATAACTTCTTTATGTATAAATATTTCTAATTTAGCTTTATGTGGAATTCCTTTT
TTAGCTGGATTTTATTCTAAGGATTTAATTTTAGAAATAGTAAGAATAAGAAATTTAAAT
ATATTAATTTTTTTTTTATATTATTTTTCTACAGGTTTAACAATATTTTATACAATTCGT
TTATTAATGTATTTAATAATTAATGATTATAATTTATTTTCTATTTATAATTTATATGAT
GAGGATTATGTTATATTAAAAAGTATATTTTTATTATTATTTATAAGTTTAATTACTGGA
AGATTTTTGATATGAATAATTTTTAATTATCCTTATATAATTTATTTATCATTTAATATA
AAAATAATAGTTATTTATGTTAGATTAATAGGTTTATTTATAGGTTATTTAATTAGTAAT
ATA
>H88_nom
TGAGCAGGAATAGTAGGAACTTCTTTAAGATTATTAATTCGTACTGAATTAGGTAATCCC
GGATCTTTAATTGGAGATGATCAAATTTATAATACTATTGTAACAGCTCACGCTTTTATT
ATAATTTTTTTCATAGTTATACCAATCATAATTGGAGGATTTGGAAATTGATTAGTTCCA
TTAATATTAGGAGCTCCAGATATAGCTTTCCCCCGAATAAACAATATAAGATTTTGATTA
TTACCCCCCTCATTAACTTTATTAATTTCCAGAAGTATCGTCGAAAATGGAGCAGGAACT
GGATGAACAGTTTATCCCCCTTTATCATCTAATATTGCCCATGGAGGTAGCTCAGTTGAT
TTAGCTATTTTTTCTTTACATTTAGCTGGAATTTCATCTATCTTAGGAGCTATTAATTTT
ATTACAACTATTATTAATATACGAATTAATAATATATCATTTGATCAAATACCTCTTTTT
GTTTGGGCAGTAGGAATTACCGCTTTACTTTTATTATTATCTTTACCTGTTTTAGCAGGT
GCTATTACAATACTTCTAACAGATCGAAATCTTAATACCTCATTTTTTGATCCTGCAGGA
AAAGGTCCTAATAAGGTTGGATATATAGGAATTTTACAGCCTTTTTCTGATGCTATTAAA
TTATTTACTAAAGAACAAGTTTTTCCAATATATTCTAATTATATTTCTTATTATTTTTCT
CCTATTATTAGTTTTATTTTATCTTTAATAGTGTGAATATTAATTCCCTATTATTTTAAT
ATAATTAGATTTAATTTAGGAATTTTATTTTTTTTATGTTGTACAAGAATAGGAGTTTAT
ACTGTTATGGTTGCAGGATGATCTTCAAATTCTAATTATTCTTTATTAGGGGGGTTACGA
GCTGTTGCACAAACAATTTCATATGAAGTAAGATTAGCTTTAATTATACTATCAAGAATT
ATATTAATTATAGATTTTAATATAATAAAATTTTTTATTTATCAGGATTTAATTTGATTT
TTTTTTTTAATATTACCTTTAAGAATATGTTGAGGGGTTTATTTATTAATTCGATTTAAT
ATATTATTAATTGATATATTTTTTTATAAATTATTATTATTATTATCTGGGTTGACAATA
TTTATAGCTGGAATTTCTGCTAATTATGAATTTGATTTAAAAAAAATTATTGCATTGTCT
ACTTTAAGACAATTAGGTTTAATAATAAGAATTTTAAGAATAGGATTACCAGAATTAGCT
TTTTTTCATTTATTAACTCATGCTATATTTAAGGCTTTATTATTTATATGTGCTGGAGTA
ATTATTCATATAATAAATGATAATCAAGATATTCGTTATATAGGGGGAATTAGTTTATAT
ATCCCTATAACTTCTTTATGTATAAATATTTCTAATTTAGCTTTATGCGGAATTCCTTTT
TTAGCTGGATTTTATTCTAAGGATTTAATTTTAGAAATAGTAAGAATAAGAAATTTAAAT
ATATTAATTTTTTTTTTATATTATTTTTCTACAGGTTTAACAATATTTTATACAATTCGT
TTATTAATGTATTTAATAATTAATGATTATAATTTATTTTCTATTTATAATTTATATGAT
GAGGATTATGTTATATTAAAAAGTATATTTTTATTATTATTTATAAGTTTAATTACTGGA
AGATTTTTGATATGAATAATTTTTAATTATCCTTATATAATTTATTTATCATTTAATATA
AAAATAATAGTTATTTATGTTAGATTAATAGGTTTATTTATAGGTTATTTAATTAGTAAT
ATA
>H89_nom
TGAGCAGGAATAGTAGGAACTTCTTTAAGATTATTAATTCGTACTGAATTAGGTAATCCC
GGATCTTTAATTGGAGATGATCAAATTTATAATACTATTGTAACAGCTCACGCTTTTATT
ATAATTTTTTTCATAGTTATACCAATCATAATTGGAGGATTTGGAAATTGATTAGTTCCA
TTAATATTAGGAGCTCCAGATATAGCTTTCCCCCGAATAAACAATATAAGATTTTGATTA
TTACCCCCCTCATTAACTTTATTAATTTCCAGAAGTATCGTCGAAAATGGAGCAGGAACT
GGATGAACAGTTTATCCCCCTTTATCATCTAATATTGCCCATGGAGGTAGCTCAGTTGAT
TTAGCTATTTTTTCTTTACATTTAGCTGGAATTTCATCTATCTTAGGAGCTATTAATTTT
ATTACAACTATTATTAATATACGAATTAATAATATATCATTTGATCAAATACCTCTTTTT
GTTTGGGCAGTAGGAATTACCGCTTTACTTTTATTATTATCTTTACCTGTTTTAGCAGGT
GCTATTACAATACTTCTAACAGATCGAAATCTTAATACCTCATTTTTTGATCCTGCAGGA
AAAGGTCCTAATAAGGTTGGATATATAGGAATTTTACAGCCTTTTTCTGATGCTATTAAA
TTATTTACTAAAGAACAAGTTTTTCCAATATATTCTAATTATATTTCTTATTATTTTTCT
CCTATTATTAGTTTTATTTTATCTTTAATAGTGTGAATATTAATTCCCTATTATTTTAAT
ATAATTAGATTTAATTTAGGAATTTTATTTTTTTTATGTTGTACAAGAATAGGAGTTTAT
ACTGTTATGGTTGCAGGGTGATCTTCAAATTCTAATTATTCTTTATTAGGGGGGTTACGA
GCTGTTGCACAAACAATTTCATATGAAGTAAGATTAGCTTTAATTATACTATCAAGAATT
ATATTAATTATAGATTTTAATATAATAAAATTTTTTATTTATCAGGATTTAATTTGATTT
TTTTTTTTAATATTACCTTTAAGAATATGTTGAGGGGTTTATTTATTAATTCGATTTAAT
ATGTTATTAATTGATATATTTTTTTATAAATTATTATTATTATTATCTGGGTTGACAATA
TTTATAGCTGGAATTTCTGCTAATTATGAATTTGATTTAAAAAAAATTATTGCATTGTCT
ACTTTAAGACAATTAGGTTTAATAATAAGAATTTTAAGAATAGGATTACCAGAATTAGCT
TTTTTTCATTTATTAACTCATGCTATATTTAAGGCTTTATTATTTATATGTGCTGGAGTA
ATTATTCATATAATAAATGATAATCAAGATATTCGTTATATAGGGGGAATTAGTTTATAT
ATCCCTATAACTTCTTTATGTATAAATATTTCTAATTTAGCTTTATGTGGAATTCCTTTT
TTAGCTGGATTTTATTCTAAGGATTTAATTTTAGAAATAGTAAGAATAAGAAATTTAAAT
ATATTAATTTTTTTTTTATATTATTTTTCTACAGGTTTAACAATATTTTATACAATTCGT
TTATTAATGTATTTAATAATTAATGATTATAATTTATTTTCTATTTATAATTTATATGAT
GAGGATTATGTTATATTAAAAAGTATATTTTTATTATTATTTATAAGTTTAATTACTGGA
AGATTTTTGATATGAATAATTTTTAATTATCCTTATATAATTTATTTATCATTTAATATA
AAAATAATAGTTATTTATGTTAGATTAATAGGTTTATTTATAGGTTATTTAATTAGTAAT
ATA
>H90_nom
TGAGCAGGAATAGTAGGAACTTCTTTAAGATTATTAATTCGTACTGAATTAGGTAATCCT
GGATCTTTAATTGGAGATGATCAAATTTATAATACTATTGTAACAGCTCACGCTTTTATT
ATAATTTTTTTCATAGTTATACCAATCATAATTGGAGGATTTGGAAATTGATTAGTTCCA
TTAATATTAGGAGCTCCAGATATAGCTTTCCCCCGAATAAACAATATAAGATTTTGATTA
TTACCCCCCTCATTAACTTTATTAATTTCCAGAAGTATCGTCGAAAATGGAGCAGGAACT
GGATGAACAGTTTATCCCCCTTTATCATCTAATATTGCCCATGGAGGTAGCTCAGTTGAT
TTAGCTATTTTTTCTTTACATTTAGCTGGAATTTCATCTATCTTAGGAGCTATTAATTTT
ATTACAACTATTATTAATATACGAATTAATAATATATCATTTGATCAAATACCTCTTTTT
GTTTGGGCAGTAGGAATTACCGCTTTACTTTTATTATTATCTTTACCTGTTTTAGCAGGT
GCTATTACAATACTTCTAACAGATCGAAATCTTAATACCTCATTTTTTGATCCTGCAGGA
AAAGGTCCTAATAAGGTTGGATATATAGGAATTTTACAGCCTTTTTCTGATGCTATTAAA
TTATTTACTAAAGAACAAGTTTTTCCAATATATTCTAATTATATTTCTTATTATTTTTCT
CCTATTATTAGTTTTATTTTATCTTTAATAGTGTGAATATTAATTCCCTATTATTTTAAT
ATAATTAGATTTAATTTAGGAATTTTATTTTTTTTATGTTGTACTAGAATAGGAGTTTAT
ACTGTTATGGTTGCAGGATGATCTTCAAATTCTAATTATTCTTTATTAGGGGGGTTACGA
GCTGTTGCACAAACAATTTCATATGAAGTAAGATTAGCTTTAATTATACTATCAAGAATT
ATATTAATTATAGATTTTAATATAATAAAATTTTTTATTTATCAGGATTTAATTTGATTT
TTTTTTTTAATATTACCTTTAAGAATATGTTGAGGGGTTTATTTATTAATTCGATTTAAT
ATGTTATTAATTGATATATTTTTTTATAAATTATTATTATTATTATCTGGGTTGACAATA
TTTATAGCTGGAATTTCTGCTAATTATGAATTTGATTTAAAAAAAATTATTGCATTGTCT
ACTTTAAGACAATTAGGTTTAATAATAAGAATTTTAAGAATAGGATTACCAGAATTAGCT
TTTTTTCATTTATTAACTCATGCTATATTTAAGGCTTTATTATTTATATGTGCTGGAGTA
ATTATTCATATAATAAATGATAATCAAGATATTCGTTATATAGGGGGAATTAGTTTATAT
ATTCCTATAACTTCTTTATGTATAAATATTTCTAATTTAGCTTTATGTGGAATTCCTTTT
TTAGCTGGATTTTATTCTAAGGATTTAATTTTAGAAATAGTAAGAATAAGAAATTTAAAT
ATATTAATTTTTTTTTTATATTATTTTTCTACAGGTTTAACAATATTTTATACAATTCGT
TTATTAATGTATTTAATAATTAATGATTATAATTTATTTTCTATTTATAATTTATATGAT
GAGGATTATGTTATATTAAAAAGTATATTTTTATTATTATTTATAAGTTTAATTACTGGA
AGATTTTTGATATGAATAATTTTTAATTATCCTTATATAATTTATTTATCATTTAATATA
AAAATAATAGTTATTTATGTTAGATTAATAGGTTTATTTATAGGTTATTTAATTAGTAAT
ATA
>H91_nom
TGAGCAGGAATAGTAGGAACTTCTTTAAGATTATTAATTCGTACTGAATTAGGTAATCCT
GGATCTTTAATTGGAGATGATCAAATTTATAATACTATTGTAACAGCTCACGCTTTTATT
ATAATTTTTTTCATAGTTATACCAATCATAATTGGAGGATTTGGAAATTGATTAGTTCCA
TTAATATTAGGAGCTCCAGATATAGCTTTCCCCCGAATAAACAATATAAGATTTTGATTA
TTACCCCCCTCATTAACTTTATTAATTTCCAGAAGTATCGTCGAAAATGGAGCAGGAACT
GGATGAACAGTTTATCCCCCTTTATCATCTAATATTGCCCATGGAGGTAGCTCAGTTGAT
TTAGCTATTTTTTCTTTACATTTAGCTGGAATTTCATCTATCTTAGGAGCTATTAATTTT
ATTACAACTATTATTAATATACGAATTAATAATATATCATTTGATCAAATACCTCTTTTT
GTTTGGGCAGTAGGAATTACCGCTTTACTTTTATTATTATCTTTACCTGTTTTAGCAGGT
GCTATTACAATACTTCTAACAGATCGAAATCTTAATACCTCATTTTTTGATCCTGCAGGA
AAAGGTCCTAATAAGGTTGGATATATAGGAATTTTACAGCCTTTTTCTGATGCTATTAAA
TTATTTACTAAAGAACAAGTTTTTCCAATATATTCTAATTATATTTCTTATTATTTTTCT
CCTATTATTAGTTTTATTTTATCTTTAATAGTGTGAATATTAATTCCCTATTATTTTAAT
ATAATTAGATTTAATTTAGGAATTTTATTTTTTTTATGTTGTACAAGAATAGGAGTTTAT
ACTGTTATGGTTGCAGGATGATCTTCAAATTCTAATTATTCTTTATTAGGGGGGTTACGA
GCTGTTGCACAAACAATTTCATATGAAGTAAGATTAGCTTTAATTATACTATCAAGAATT
ATATTAATTATAGATTTTAATATAATAAAATTTTTTATTTATCAGGATTTAATTTGATTT
TTTTTTTTAATATTACCTTTAAGAATATGTTGAGGGGTTTATTTATTAATTCGATTTAAT
ATGTTATTAATTGATATATTTTTTTATAAATTATTATTATTATTATCTGGGTTGACAATA
TTTATAGCTGGAATTTCTGCTAATTATGAATTTGATTTAAAAAAAATTATTGCATTGTCT
ACTTTAAGACAATTAGGTTTAATAATAAGAATTTTAAGAATAGGATTACCAGAATTAGCT
TTTTTTCATTTATTAACTCATGCTATATTTAAGGCTTTATTATTTATATGTGCTGGAGTA
ATTATTCATATAATAAATGATAATCAAGATATTCGTTATATAGGGGGAATTAGTTTATAT
ATTCCTATAACTTCTTTATGTATAAATATTTCTAATTTAGCTTTATGTGGAATTCCTTTT
TTAGCTGGATTTTATTCTAAGGATTTAATTTTAGAAATAGTAAGAATAAGAAATTTAAAT
ATATTAATTTTTTTTTTATATTATTTTTCTACAGGTTTAACAATATTTTATACAATTCGT
TTATTAATGTATTTAATAATTAATGATTATAATTTATTTTCTATTTATAATTTATATGAT
GAGGATTATGTTATATTAAAAAGTATATTTTTATTATTATTTATAAGTTTAATTACTGGA
AGATTTTTGATATGAATAATTTTTAATTATCCTTATATAATTTATTTATCATTTAATATA
AAAATAATAGTTATTTATGTTAGATTAATAGGTTTATTTATAGGTTATTTAATTAGTAAT
ATA
>H92_nom
TGAGCAGGAATAGTAGGAACTTCTTTAAGATTATTAATTCGTACTGAATTAGGTAATCCT
GGATCTTTAATTGGAGATGATCAAATTTATAATACTATTGTAACAGCTCACGCTTTTATT
ATAATTTTTTTCATAGTTATACCAATCATAATTGGAGGATTTGGAAATTGATTAGTTCCA
TTAATATTAGGAGCTCCAGATATAGCTTTCCCCCGAATAAACAATATAAGATTTTGATTA
TTACCCCCCTCATTAACTTTATTAATTTCCAGAAGTATCGTCGAAAATGGAGCAGGAACT
GGATGAACAGTTTATCCCCCTTTATCATCTAATATTGCCCATGGAGGTAGCTCAGTTGAT
TTAGCTATTTTTTCTTTACATTTAGCTGGAATTTCATCTATCTTAGGAGCTATTAATTTT
ATTACAACTATTATTAATATACGAATTAATAATATATCATTTGATCAAATACCTCTTTTT
GTTTGGGCAGTAGGAATTACCGCTTTACTTTTATTATTATCTTTACCTGTTTTAGCAGGT
GCTATTACAATACTTCTAACAGATCGAAATCTTAATACCTCATTTTTTGATCCTGCAGGA
AAAGGTCCTAATAAGGTTGGATATATAGGAATTTTACAGCCTTTTTCTGATGCTATTAAA
TTATTTACTAAAGAACAAGTTTTTCCAATATATTCTAATTATATTTCTTATTATTTTTCT
CCTATTATTAGTTTTATTTTATCTTTAATAGTGTGAATATTAATTCCCTATTATTTTAAT
ATAATTAGATTTAATTTAGGAATTTTATTTTTTTTATGTTGTACAAGAATAGGAGTTTAT
ACTGTTATGGTTGCAGGATGATCTTCAAATTCTAATTATTCTTTATTAGGGGGGTTACGA
GCTGTTGCACAAACAATTTCATATGAAGTAAGATTAGCTTTAATTATACTATCAAGAATT
ATATTAATTATAGATTTTAATATAATAAAATTTTTTATTTATCAGGATTTAATTTGATTT
TTTTTTTTAATATTACCTTTAAGAATATGTTGAGGGGTTTATTTATTAATTCGATTTAAT
ATGTTATTAATTGATATATTTTTTTATAAATTATTATTATTATTATCTGGGTTGACAATA
TTTATAGCTGGAATTTCTGCTAACTATGAATTTGATTTAAAAAAAATTATTGCATTGTCT
ACTTTAAGACAATTAGGTTTAATAATAAGAATTTTAAGAATAGGATTACCAGAATTAGCT
TTTTTTCATCTATTAACTCATGCTATATTTAAGGCTTTATTATTTATATGTGCTGGAGTA
ATTATTCATATAATAAATGATAATCAAGATATTCGTTATATAGGGGGAATTAGTTTATAT
ATTCCTATAACTTCTTTATGTATAAATATTTCTAATTTAGCTTTATGTGGAATTCCTTTT
TTAGCTGGATTTTATTCTAAGGATTTAATTTTAGAAATAGTAAGAATAAGAAATTTAAAT
ATATTAATTTTTTTTTTATATTATTTTTCTACAGGTTTAACAATATTTTATACAATTCGT
TTATTAATGTATTTAATAATTAATGATTATAATTTATTTTCTCTTTATAATTTATATGAT
GAGGATTATGTTATATTAAAAAGTATATTTTTATTATTATTTATAAGTTTAATTACTGGA
AGATTTTTAATATGAATAATTTTTAATTATCCTTATATAATTTATTTATCATTTAATATA
AAAATAATAGTTATTTATGTTAGATTAATAGGTTTATTTATAGGTTATTTAATTAGTAAT
ATA
>H93_nom
TGAGCAGGAATAGTAGGAACTTCTTTAAGATTATTAATTCGTACTGAATTAGGTAATCCT
GGATCTTTAATTGGAGATGATCAAATTTATAATACTATTGTAACAGCTCACGCTTTTATT
ATAATTTTTTTCATAGTTATACCAATCATAATTGGAGGATTTGGAAATTGATTAGTTCCA
TTAATATTAGGGGCTCCAGATATAGCTTTCCCCCGAATAAACAATATAAGATTTTGATTA
TTACCCCCCTCATTAACTTTATTAATTTCCAGAAGTATCGTCGAAAATGGAGCAGGAACT
GGATGAACAGTTTATCCCCCTTTATCATCTAATATTGCCCATGGAGGTAGCTCAGTTGAT
TTAGCTATTTTTTCTTTACATTTAGCTGGAATTTCATCTATCTTAGGAGCTATTAATTTT
ATTACAACTATTATTAATATACGAATTAATAATATATCATTTGATCAAATACCTCTTTTT
GTTTGGGCAGTAGGAATTACCGCTTTACTTTTATTATTATCTTTACCTGTTTTAGCAGGT
GCTATTACAATACTTCTAACAGATCGAAATCTTAATACCTCATTTTTTGATCCTGCAGGA
AAAGGTCCTAATAAGGTTGGATATATAGGAATTTTACAGCCTTTTTCTGATGCTATTAAA
TTATTTACTAAAGAACAAGTTTTTCCAATATATTCTAATTATATTTCTTATTATTTTTCT
CCTATTATTAGTTTTATTTTATCTTTAATAGTGTGAATATTAATTCCCTATTATTTTAAT
ATAATTAGATTTAATTTAGGAATTTTATTTTTTTTATGTTGTACAAGAATAGGAGTTTAT
ACTGTTATGGTTGCAGGATGATCTTCAAATTCTAATTATTCTTTATTAGGGGGGTTACGA
GCTGTTGCACAAACAATTTCATATGAAGTAAGATTAGCTTTAATTATACTATCAAGAATT
ATATTAATTATAGATTTTAATATAATAAAATTTTTTATTTATCAGGATTTAATTTGATTT
TTTTTTTTAATATTACCTTTAAGAATATGTTGAGGGGTTTATTTATTAATTCGATTTAAT
ATGTTATTAATTGATATATTTTTTTATAAATTATTATTATTATTATCTGGGTTGACAATA
TTTATAGCTGGAATTTCTGCTAATTATGAATTTGATTTAAAAAAAATTATTGCATTGTCT
ACTTTAAGACAATTAGGTTTAATAATAAGAATTTTAAGAATAGGATTACCAGAATTAGCT
TTTTTTCATTTATTAACTCATGCTATATTTAAGGCTTTATTATTTATATGTGCTGGAGTA
ATTATTCATATAATAAATGATAATCAAGATATTCGTTATATAGGGGGAATTAGTTTATAT
ATTCCTATAACTTCTTTATGTATAAATATTTCTAATTTAGCTTTATGTGGAATTCCTTTT
TTAGCTGGATTTTATTCTAAGGATTTAATTTTAGAAATAGTAAGAATAAGAAATTTAAAT
ATATTAATTTTTTTTTTATATTATTTTTCTACAGGTTTAACAATATTTTATACAATTCGT
TTATTAATGTATTTAATAATTAATGATTATAATTTATTTTCTCTTTATAATTTATATGAT
GAGGATTATGTTATATTAAAAAGTATATTTTTATTATTATTTATAAGTTTAATTACTGGA
AGATTTTTAATATGAATAATTTTTAATTATCCTTATATAATTTATTTATCATTTAATATA
AAAATAATAGTTATTTATGTTAGATTAATAGGTTTATTTATAGGTTATTTAATTAGTAAT
ATA
>H94_apollo
TGAGCAGGAATAGTAGGAACTTCTCTAAGATTATTAATTCGTACTGAATTAGGTAATCCT
GGATCTTTAATTGGAGATGATCAAATTTATAATACTATTGTAACAGCTCATGCTTTTATT
ATAATTTTTTTTATAGTTATACCAATTATAATTGGAGGATTTGGAAATTGATTAGTTCCC
TTAATACTAGGAGCTCCAGATATAGCTTTCCCCCGAATAAATAATATAAGATTTTGATTA
TTACCCCCCTCATTAACTTTATTAATTTCCAGAAGAATTGTAGAAAATGGAGCAGGAACT
GGATGAACAGTTTATCCCCCTTTATCATCTAATATTGCTCATGGAGGTAGTTCAGTTGAT
TTAGCTATTTTTTCTTTACATTTAGCTGGAATTTCATCTATTTTAGGAGCTATTAATTTT
ATTACAACTATTATTAATATACGAATTAATAATATATCATTTGATCAAATACCTCTTTTT
GTTTGAGCAGTAGGAATTACTGCTTTACTTTTATTATTATCTTTACCTGTTTTAGCTGGT
GCTATTACAATACTTTTAACAGATCGAAATCTTAATACCTCATTCTTTGATCCTGCAGGA
AAAGGCCCTAATAAAGTTGGATATATAGGAATTTTACAACCTTTTTCTGATGCTATTAAA
TTATTTACTAAAGAACAAGTTTTTCCAATATATTCTAATTATATTTCTTATTATTTTTCT
CCTATTATTAGTTTTATTTTATCTTTAATAGTATGAATATTAATTCCTTATTATTTTAAT
ATAATTAGATTTAATTTAGGAATTTTATTTTTTTTATGTTGTACAAGAATAGGGGTTTAT
ACTGTTATAGTTGCAGGATGATCTTCAAATTCTAATTATTCTTTATTAGGAGGATTACGA
GCTGTTGCACAAACAATTTCATATGAAGTGAGATTAGCTTTAATTATATTATCAAGAATT
ATATTAATTATAGATTTTAATATAATAAAATTTTTTATTTATCAAGATTTAATTTGATTT
TTATTTTTAATATTACCTTTAAGAATAAGTTGAGGGGTTTATTTATTAATTCGATTTAAT
ATATTATTAATTGATATATTTTTTTTTAAATTATTATTATTATTATCTGGATTAACAATA
TTTATAGCTGGAATTTCTGCTAATTATGAATTTGATTTGAAAAAAATTATTGCATTATCT
ACTTTAAGACAATTAGGTTTAATAATAAGAATTTTAAGAATGGGATTACCAGAATTAGCT
TTTTTTCATTTATTAACTCATGCTATATTTAAAGCTTTATTATTTATATGTGCTGGAGTA
ATTATTCATATAATAAATGATAATCAAGATATTCGTTATATGGGAGGAATTAGTTTATAT
ATTCCTATAACTTCTTTATGTATAAATATTTCTAATTTAGCTTTATGTGGAATTCCTTTT
TTAGCTGGATTTTATTCTAAGGATTTAATTTTAGAAATAGTAAGAATGAGAAATTTAAAT
ATGTTAATTTTTTTTTTATATTATTTTTCTACAGGTTTAACAATATTTTATACAATTCGT
TTATTAATATATTTAATAATTAATGATTATAATTTATTTTCTATTTATAATTTATATGAT
GAGGATTATGTTATATTAAAAAGTATGTTTTTATTATTATTTATAAGTTTAGTTACTGGA
AGATTTTTAATATGAATAATTTTTAATTATCCTTATATAATTTATTTATCTTTTAATATG
AAAATGATAGTTATTTATGTTAGATTAATAGGTTTATTTATAGGTTATTTAATTAGAAAT
ATA
>H95_apollo
TGAGCAGGAATAGTAGGAACTTCTTTAAGATTATTAATTCGTACTGAATTAGGTAATCCT
GGATCTTTAATTGGTGATGATCAAATTTATAATACTATTGTAACAGCTCATGCTTTTATT
ATAATTTTTTTCATAGTTATACCAATTATAATTGGAGGGTTTGGAAATTGATTAGTCCCC
TTAATACTAGGAGCCCCAGATATAGCTTTCCCCCGAATAAATAATATAAGATTTTGATTA
TTACCCCCCTCATTAACTTTATTAATTTCAAGAAGAATTGTCGAAAATGGAGCAGGAACT
GGATGAACAGTTTACCCTCCTTTATCATCTAATATTGCCCATGGAGGTAGTTCAGTTGAT
TTAGCTATTTTTTCTTTACATTTAGCAGGAATTTCATCTATTTTAGGAGCTATTAATTTT
ATTACAACTATTATTAATATACGAATTAATAATATATCATTTGATCAAATACCTTTATTT
GTTTGAGCAGTAGGAATTACTGCTTTACTTTTATTATTATCTTTACCTGTTTTAGCTGGT
GCTATTACAATACTTTTAACAGATCGAAATCTTAATACCTCATTTTTTGATCCTGCAGGA
AAAGGCCCTAATAAAGTTGGATATATAGGAATTTTACAACCTTTTTCTGATGCTATTAAA
TTATTTACTAAAGAACAAGTTTTTCCAATATATTCTAATTATATTTCTTATTATTTTTCT
CCTATTATTAGTTTTATTTTATCTTTAATAGTATGAATATTAATTCCTTATTATTTTAAT
ATAATTAGATTTAATTTAGGAATTTTATTTTTTTTATGTTGTACAAGAATAGGGGTTTAT
ACTGTTATAGTTGCAGGATGATCTTCAAATTCTAATTATTCTTTATTAGGAGGATTACGA
GCTGTTGCACAAACAATTTCATATGAAGTGAGATTAGCTTTAATTATATTATCAAGAATT
ATATTAATTATAGATTTTAATATAATAAAATTTTTTATTTATCAAGATTTAATTTGATTT
TTATTTTTAATATTACCTTTAAGAATAAGTTGAGGGGTTTATTTATTAATTCGATTTAAT
ATATTATTAATTGATATATTTTTTTTTAAATTATTATTATTATTATCTGGATTAACAATA
TTTATAGCTGGAATTTCTGCTAATTATGAATTTGATTTAAAAAAAATTATTGCATTATCT
ACTTTAAGACAATTAGGTTTAATAATAAGAATTTTAAGAATGGGATTACCAGAATTAGCT
TTTTTTCATTTATTAACTCATGCTATATTTAAAGCTTTATTATTTATATGTGCTGGAGTA
ATTATTCATATAATAAATGATAATCAGGATATTCGTTATATAGGGGGAATTAGTTTATAT
ATTCCTATAACTTCTTTATGTATAAATATTTCTAATTTAGCTTTATGTGGAATTCCTTTT
TTAGCTGGATTTTATTCTAAGGATTTAATTTTAGAAATAGTAAGAATGAGAAATTTAAAT
ATGTTAATTTTTTTTTTATATTATTTTTCTACAGGTTTAACAATATTTTATACAATTCGT
TTATTAATATATTTAATAATTAATGATTATAATTTATTTTCTATTTATAATTTATATGAT
GAAGATTATATTATATTAAAAAGTATATTTTTATTATTATTTATAAGTTTAGTTACTGGA
AGATTTTTAATATGAATAATTTTTAATTATCCTTATATAATTTATTTATCTTTTAATATG
AAAATGATAGTTATTTATGTTAGATTAATAGGTTTATTTATAGGTTATTTAATTAGAAAT
ATA
>P.tianschanicus
TGAGCAGGAATAGTAGGAACCTCTTTAAGATTATTAATTCGTACTGAATTAGGTAATCCT
GGATCTTTAATTGGAGATGATCAAATTTATAATACTATCGTAACAGCTCATGCTTTTATT
ATAATTTTTTTTATAGTTATACCAATTATAATTGGAGGATTTGGAAATTGATTAGTTCCA
TTAATATTAGGAGCTCCAGATATAGCTTTCCCCCGAATAAATAATATAAGATTTTGATTA
TTACCCCCCTCATTAACTTTATTAATTTCCAGAAGAATTGTCGAAAATGGAGCAGGAACT
GGATGAACAGTTTATCCCCCTTTATCATCTAATATTGCTCATGGAGGTAGTTCAGTTGAT
TTAGCTATTTTTTCTTTACATTTAGCCGGAATTTCATCTATTTTAGGAGCTATTAATTTT
ATTACAACTATTATTAATATACGAATTAATAATATATCATTTGATCAAATACCCCTTTTT
GTTTGAGCAGTAGGAATTACTGCTTTACTTTTATTATTATCTTTACCTGTTTTAGCTGGT
GCTATTACAATACTTTTAACAGATCGAAATCTTAATACCTCATTCTTTGACCCTGCAGGA
AAAGGTCCTAATAAAGTTGGATATATAGGAATTTTACAACCTTTTTCTGATGCTATTAAA
TTATTTACTAAAGAACAAGTTTTTCCAATATATTCTAATTATATTTCTTATTATTTTTCT
CCTATTATTAGTTTTATTTTATCTTTAATAGTATGGATATTAATTCCTTATTATTTTAAT
ATAATTAGATTTAATTTAGGAATTTTATTTTTTTTATGTTGTACGAGAATGGGGGTTTAT
ACTGTTATAGTTGCAGGATGATCTTCAAATTCTAATTATTCTTTATTGGGGGGATTACGA
GCTGTTGCACAAACAATTTCGTATGAAGTAAGATTAGCTTTAATTATATTATCAAGAATT
ATATTAATTATAGATTTTAATATAATGAAATTTTTTATTTATCAGGATTTAATTTGATTT
TTTTTTTTAATATTACCTTTAAGAATATGTTGGGGAGTTTATTTATTAATTCGATTTAAT
ATATTATTAATTGATATATTTTTTTTTAAATTGTTGTTATTATTATCTGGGTTAACAATA
TTTATAGCTGGAATTTCTGCTAATTATGAATTTGATTTAAAAAAAATTATTGCATTATCT
ACTTTAAGACAATTAGGTTTAATAATAAGAATTTTAAGAATAGGATTACCAGAATTAGCT
TTTTTTCATTTATTAACTCATGCTATATTTAAGGCTTTATTATTCATATGTGCTGGGGTA
ATTATTCATATAATAAATGATAATCAAGATATTCGTTATATAGGAGGAATTAGTTTATAT
ATTCCTATAACTTCTTTATGTATAAATATTTCTAATTTAGCTTTATGTGGAATTCCTTTT
TTAGCTGGATTTTATTCAAAGGATTTAATTTTAGAAATAGTAAGAATAAGAAATTTAAAT
ATATTAATTTTTTTTTTATATTATTTTTCTACAGGTTTAACAATATTTTATACAATTCGT
TTATTAATGTATTTAATAATTAATGATTATAATTTATTTTCTATTTATAATTTATATGAT
GAGGATTATGTTATATTAAAAAGTATATTTTTATTATTATTTATAAGTTTAATTACTGGA
AGATTTTTAATATGAATAATTTTTAATTATCCTTATATAATTTATTTATCATTTAATATA
AAAATGATAGTTATTTATGTTAGATTAATAGGTTTATTTATAGGTTATTTAATTAGTAAT
ATA
>P.phoebus
TGAGCAGGAATAGTAGGAACTTCTTTAAGATTATTAATTCGTACTGAATTAGGTAATCCT
GGATCTTTAATTGGAGATGATCAAATTTATAATACTATTGTAACAGCTCATGCTTTTATT
ATAATTTTTTTTATAGTTATACCAATTATAATTGGAGGATTTGGAAATTGATTAGTTCCC
TTAATACTAGGAGCTCCAGATATAGCTTTCCCCCGAATAAATAATATAAGATTTTGACTA
TTACCCCCTTCATTAACCCTACTAATTTCAAGAAGAATTGTCGAAAATGGAGCAGGAACT
GGATGAACAGTTTATCCCCCTTTATCATCTAATATTGCTCATGGAGGAAGTTCAGTTGAT
TTAGCTATTTTTTCTTTACATTTAGCTGGAATTTCATCTATTTTAGGAGCTATTAATTTT
ATTACAACTATTATTAATATACGAATTAATAATATATCATTTGATCAAATACCTCTTTTT
GTTTGAGCAGTAGGAATTACTGCTTTACTTTTATTATTATCTTTACCTGTTTTAGCTGGT
GCTATTACAATACTTTTAACAGACCGAAATCTTAATACCTCATTCTTTGATCCTGCAGGA
AAAGGTCCTAATAAAGTTGGGTATATAGGAATTTTACAACCTTTTTCTGATGCTATTAAA
TTATTTACTAAAGAACAAGTTTTTCCTATATATTCTAATTATATTTCTTATTATTTTTCT
CCTATTATTAGTTTTATTTTATCTTTAATAGTATGGATATTAATTCCTTATTATTTTAAT
ATAATTAGATTTAATTTAGGAGTTTTATTTTTTTTATGTTGTACAAGAATGGGAGTTTAT
ACTGTTATGGTTGCAGGATGATCTTCAAATTCTAATTATTCTTTATTGGGGGGATTACGA
GCTGTCGCTCAAACAATTTCATATGAAGTAAGATTAGCTTTAATTATATTATCAAGAATT
ATATTAATTATAGATTTTAATATGATAAAATTTTTTATTTATCAGGATTTAATTTGATTT
TTTTTTTTAATATTACCTTTAAGAATAAGTTGAGGAGTTTATTTATTAATTCGATTTAAT
ATATTATTAATTGATATATTTTTTTTTAAATTATTATTATTATTATCTGGATTAACAATA
TTTATAGCTGGAGTTTCTGCTAATTATGAGTTTGATTTAAAAAAAATTATTGCATTATCT
ACTTTAAGACAATTAGGTTTAATAATAAGAATTTTAAGAATGGGATTACCAGAATTAGCT
TTTTTTCATTTATTAACTCATGCTATATTTAAGGCTTTATTATTTATATGTGCTGGGGTA
ATTATTCATATAATAAATGATAATCAAGATATTCGTTATATAGGTGGAATTAGTTTATAT
ATTCCTATAACTTCTTTATGTATAAATATTTCTAATTTAGCTTTATGTGGAATTCCTTTT
TTAGCAGGATTTTATTCTAAGGATTTAATTTTAGAAATAGTAAGAATGAGAAATTTAAAT
ATATTAATTTTTTTTTTATATTATTTTTCTACAGGTTTGACAATATTTTATACAATTCGT
TTATTAATATATTTAATAATTAATGATTATAATTTATTTTCTATTTATAATTTATATGAT
GAGGATTATATTATATTAAAAAGTATGTTTTTATTATTATTTATAAGTTTGGTTACTGGA
AGATTTTTAATATGAATAATTTTTAATTATCCTTATATAATTTATTTACCATTTAATATG
AAAATGATAGTTATTTATGTTAGATTAATGGGTTTATTTATAGGTTATTTAATTAGTAAT
ATA
>P.schultei
TGAGCAGGAATAGTAGGAACTTCATTAAGATTATTAATTCGAACTGAATTAGGTAATCCT
GGATCTTTAATTGGGGATGATCAAATCTATAATACTATTGTAACAGCTCATGCTTTTATT
ATAATTTTCTTTATAGTTATACCAATTATAATTGGAGGATTTGGAAATTGATTAGTTCCA
TTAATATTAGGAGCTCCTGATATAGCTTTCCCTCGAATAAATAATATAAGATTTTGATTA
TTACCCCCTTCATTAACTTTATTAATTTCTAGAAGAATTGTNNNNNNNNNNNNNNNNNNN
GGATGAACAGTTTATCCCCCTTTATCATCTAATATTGCTCATGGAGGAAGATCAGTTGAT
TTAGCTATTTTTTCTTTACATTTAGCTGGAATTTCATCTATTTTAGGGGCTATTAATTTT
ATTACAACTATTATCAATATACGAATTAATCATATATCATTTGATCAAATACCTCTTTTT
GTATGAGCAGTAGGAATTACTGCTTTACTTTTATTATTATCTTTACCTGTCTTAGCGGGT
GCTATTACCATACTTTTAACAGATCGAAATCTTAATACTTCTTTTTTTGACCCTGCAGGA
AAGGGCCCTAATAAAGTTGGATATATAGGAATTTTACAGCCTTTTTCTGATGCTATTAAA
TTATTTACTAAGGAGCAAATTTTTCCTATTTATTCTAATTATATTTCTTATTATTTTTCT
CCTATTATTAGTTTTATTTTATCTTTAATGGTTTGAATATTAATTCCTTATTATTTTAAT
ATGATTAGATTTAATTTAGGAATTTTATTTTTTTTATGTTGTACTAGAATAGGGGTATAT
ACTGTTATAGTAGCTGGATGGTCATCAAATTCTAATTATTCATTATTAGGAGGATTACGA
GCTGTAGCTCAAACAATTTCTTATGAAGTAAGATTAGCTTTAATTATATTATCAAGAATT
GTTTTAATTATAGATTTTAATATAATAAAATTTTTTGTTTATCAAGATTTAATTTGATTT
TTTTTTTTAATATTACCTTTAAGAATATGTTGAGGGGTTTATTTATTAATTCGATTTAAT
ATATTATTAGTTGATATATTTTTTTTTAAATTATTATTATTATTATCTGGATTGACAATA
TTTATAGCTGGAATTTCTGCTAATTATGAGTTTGATTTGAAAAAAATTATTGCATTATCT
ACTTTAAGACAATTAGGGTTAATAATAAGAATTTTAAGAATAGGGTTACCAGAATTGGCT
TTTTTTCACTTATTGACTCATGCTATATTTAAGGCTTTGTTATTTATATGTGCAGGGGTA
ATTATTCATATAATAAATGATAATCAAGATATTCGTTTTATAGGGGGTATTAGATTATAT
ATTCCAATAACTTCTTTATGTATAAATATTTCTAATTTAGCTTTATGTGGGATTCCTTTT
TTAGCTGGATTTTATTCTAAAGATTTAATTTTAGAAATAGTAAGAATAAGAAATTTAAAT
ATATTAATTTTTTTTTTATATTATTTTTCTACAGGTTTAACAATATTTTATACAATTCGT
TTATTAATATATTTAATAATTAATGATTATAATTTATTTTCTATTTATAATTTATATGAT
GAGGACTATATTATATTAAAAAGTATATTTTTATTATTATTTATAAGTTTAGTTACTGGA
AGATTTTTAATATGAATAATTTTTAATTATCCTTATATAATTTATTTATCATTTAATATA
AAAATAATAGTTATTTATGTAAGATTAATTGGTTTAATTATAGGGTATTTAATTAGAAAT
ATA
>P.smintheus
TGAGCAGGAATAGTAGGAACTTCTTTAAGATTATTAATTCGTACTGAATTAGGTAATCCT
GGATCTTTAATTGGAGATGATCAAATTTATAATACTATTGTAACAGCTCATGCTTTTATT
ATAATTTTTTTTATAGTTATACCAATTATAATTGGAGGATTTGGAAATTGATTAGTTCCT
TTAATACTAGGAGCCCCAGATATAGCTTTCCCCCGAATAAATAATATAAGATTTTGATTA
TTACCCCCTTCATTAACCCTATTAATTTCCAGAAGAATTGTCGAAAATGGAGCAGGAACT
GGATGAACAGTTTATCCCCCTTTATCATCTAATATTGCTCATGGAGGTAGTTCAGTTGAT
TTAGCTATTTTTTCTCTACATTTAGCTGGAATTTCATCTATTTTAGGAGCTATTAATTTT
ATTACAACTATTATTAATATACGAATTAATAATTTATCATTTGATCAAATACCTCTTTTT
GTTTGAGCAGTAGGAATCACTGCTTTACTTTTATTATTATCTTTACCTGTTTTAGCTGGT
GCTATTACAATACTTTTAACAGACCGAAATCTTAATACCTCATTCTTTGACCCTGCAGGA
AAAGGTCCTAATAAAGTTGGATATATAGGAATTTTACAACCTTTTTCTGATGCTATTAAA
TTATTTACTAAAGAACAAGTTTTTCCTATATACTCTAATTATATTTCTTATTATTTTTCT
CCTATTATTAGTTTTATTTTATCTTTAATAGTATGGATATTAATTCCTTATTATTTTAAT
ATAATTAGATTTAATTTAGGAGTTTTATTTTTTTTATGTTGTACAAGAATGGGAGTTTAT
ACTGTTATGGTTGCAGGATGATCTTCAAATTCTAATTATTCTTTATTAGGGGGACTACGA
GCTGTTGCTCAAACGATTTCATATGAAGTAAGATTAGCTTTAATTATATTATCAAGAATT
ATGTTAATTATAGATTTTAATATAATAAAATTTTTTATTTATCAGGATTTAATTTGATTT
TTATTTTTAATATTACCTTTAAGAATAAGTTGAGGAGTTTATTTATTAATTCGATTTAAT
ATATTATTAATTGATATATTTTTTTTTAAATTATTATTATTATTATCTGGATTAACAATA
TTTATAGCTGGAGTTTCTGCTAATTATGAGTTTGATTTAAAAAAAATTATTGCATTATCT
ACTTTAAGACAATTAGGTTTAATAATAAGAATTTTAAGAATGGGATTACCAGAATTAGCT
TTTTTTCATTTATTAACTCATGCTATATTTAAGGCTTTATTATTTATATGTGCTGGGGTA
ATTATTCATATAATAAATGATAATCAAGATATTCGTTATATAGGTGGAATTAGTTTATAT
ATTCCTATAACTTCTTTATGTATAAATATTTCTAATTTAGCTTTATGTGGAATTCCTTTT
TTAGCAGGATTTTATTCTAAGGATTTAATTTTAGAAATAGTAAGAATGAGAAATTTAAAT
ATATTAATTTTTTTTTTATATTATTTTTCTACAGGTTTGACAATATTTTATACAATTCGT
TTATTAATATATTTAATAATTAATGATTATAATTTATTTTCTATTTATAATTTATATGAT
GAGGATTATGTTATATTAAAAAGTATGTTTTTATTATTATTTATAAGTTTGGTTACTGGA
AGATTTTTAATATGAATAATTTTTAATTATCCTTATATAATTTATTTACCATTTAATATG
AAAATGATAGTTATTTATGTTAGATTAATGGGGTTATTTATAGGTTATTTAATTAGTAAT
ATG
>P.maharaja
TGAGCAGGAATAGTAGGAACTTCATTAAGATTATTAATTCGAACTGAATTAGGTAATCCT
GGATCTCTAATTGGAGATGATCAAATTTATAACACTATTGTAACAGCTCATGCTTTTATT
ATAATTTTCTTTATAGTTATACCGATTATAATTGGAGGATTTGGAAATTGATTAATTCCA
TTAATATTAGGGGCTCCAGATATAGCTTTTCCTCGAATAAATAATATAAGATTTTGATTA
TTACCACCTTCATTAACCTTATTAATTTCTAGAAGAATTGTTGAAAATGGAGCAGGAACT
GGATGAACAGTTTACCCTCCTTTATCTTCTAATATTGCTCATAGAGGAAGATCAGTTGAT
TTAGCTATTTTCTCTTTACATTTAGCTGGAATTTCATCTATTTTAGGAGCTATTAATTTT
ATTACAACTATTATTAATATACGAATTAATCATATATCATTCGATCAAATACCTCTTTTT
GTATGAGCAGTAGGAATTACTGCTTTACTTTTATTATTATCTCTGCCCGTTTTAGCAGGA
GCTATTACTATACTTTTAACAGATCGAAATCTTAATACTTCTTTTTTTGATCCTGCAGGA
AAAGGTCCTAATAAAGTTGGATATATAGGAATTTTTCAGCCTTTTTCTGATGCTATTAAA
TTATTTACTAAGGAGCAAATTTTTCCTATATATTCTAATTATATTTCTTATTATTTTTCT
CCTATTATTGGTTTTATTTTATCTTTAATGGTTTGAATATTAATTCCTTATTATTTTAAT
ATATTTAGATTTAATTTAGGTATTTTATTTTTTTTATCTTGTACTAGAATAGGGGTATAT
ACTGTTATAGTGGCAGGATGATCTTCAAATTCTAATTATTCATTATTAGGAAGATTACGA
GCTGTTGCTCAAACAATTTCTTATGAAGTAAGATTAGCTTTAATTATATTATCAAGAGTT
GTTTTAATTATAGATTTTAATATAATGAAATTTTTTGTTTATCAAGATTTAATTTGATTT
TTTTTTTTAATATTACCTTTAAGAATATGTTGAGGAGTTTATTTATTAATTCGATTTAAT
ATGTTATTAGTTGATATATTTTTTTTTAAGTTATTATTATTATTATCTGGGTTAACAATA
TTAATAGCTGGAATTTCTGCTAATTATGAGTTTGATTTAAAAAAAATTATTGCATTATCT
ACTTTAAGACAATTAGGATTAATAATAAGAATTTTAAGAATAGGATTACCAGAATTAGCT
TTTTTTCATTTATTAACTCATGCTATATTTAAAGCTTTATTATTTATATGTGCTGGAGTG
ATTATTCATATAATAAATGATAATCAGGATATTCGTTTTATAGGAGGTATTAGATTATAT
ATTCCCATAACTTCTTTGTGTATAAATATTTCTAATTTAGCTTTATGTGGGATTCCTTTT
TTAGCTGGATTTTATTCTAAAGATTTAATTTTAGAAATAGTAAGAATAAGAAATTTAAAT
ATATTAATTTTTTTTTTATATTATTTTTCTACAGGTTTAACAATATTTTATACTATTCGT
TTATTAATATATTTAATAATTAATGATTATAATTTATTTTCTATTTATAATTTATATGAT
GAAGATTATATTATATTAAAAAGTATATTTTTATTATTATTTATGAGTTTAGTTACAGGA
AGATTTTTAATATGAATAATTTTTAATTATCCATGTATAATTTATTTATCATTTAATTTA
AAAATAATAGTTGTTTATGTGAGATTAATTGGTTTAATTATAGGATATTTAATTAGAAAT
ATA
>P.acco
TGAGCAGGAATAGTAGGAACTTCATTAAGATTAATAATTCGAACTGAATTAGGTAACCCT
GGATCTTTAATTGGAGATGATCAAATTTATAATACTATCGTAACAGCTCATGCTTTTATT
ATAATTTTCTTTATAGTTATACCAATTATAATTGGAGGATTTGGAAATTGATTAGTTCCA
TTAATATTAGGAGCTCCTGATATAGCTTTTCCTCGAATAAACAATATGAGATTTTGATTA
TTACCTCCTTCATTAACTTTATTAATTTCCAGAAGAATTGTTGAAAATGGGGCAGGAACT
GGATGAACGGTTTACCCTCCTTTATCATCTAATATTGCTCATGGAGGAAGATCAGTTGAT
TTAGCTATTTTTTCTTTACATTTAGCTGGAATTTCCTCTATTTTAGGAGCTATTAATTTT
ATTACAACTATTATTAATATACGAATTAATCATATATCATTTGATCAAATACCTCTTTTC
GTATGAGCAGTAGGAATTACTGCTTTACTTTTATTATTATCCCTACCTGTTTTAGCAGGT
GCTATTACTATACTTTTAACAGATCGGAATCTTAATACTTCTTTTTTTGATCCTGCAGGA
AAAGGTCCCAATAAAGTTGGATATATAGGAATTTTACAACCTTTTTCTGATGCTATTAAA
TTATTTACTAAGGAGCAAACTTTTCTTATTTATTCTAATTATATTTCTTATTATTTTTCT
CCTATTATTGGTTTTATTTTATCTTTAATGGTTTGAATGTTAATTCCTTATTATTTTAAT
ATAATTAGATTTAATTTAGGTATTTTATTTTTTTTATGTTGTACTAGAATAGGGGTATAT
ACTGTTATGGTAGCTGGGTGATCATCAAATTCTAATTATTCATTATTAGGGGGATTACGA
GCTGTAGCTCAAACAATTTCTTATGAAGTGAGATTAGCTTTAATTATATTATCAAGAATT
GTTTTAATTATAGATTTTAATATAATAAAATTTTTTGTTTATCAAGATTTAATTTGATTT
TTTTTTTTAATATTACCTTTAAGAATATGTTGAGGGGTTTATTTATTAATTCGATTTAAT
ATATTATTAGTTGATATATTTTTTTTTAAATTATTATTATTATTATCTGGGTTGACAATA
TTTATAGCTGGAATTTCTGCTAATTATGAGTTTGATTTAAAAAAAATTATTGCATTATCT
ACTTTAAGACAATTAGGATTAATAATAAGAATTTTAAGAATAGGATTACCAAAATTGGCT
TTTTTTCATTTATTAACTCATGCTATATTTAAAGCTTTATTATTTATATGTGCGGGAGTA
ATTATTCATATAATAAATGATAATCAAGATATTCGTTTTATAGGGGGTATTAGATTATAT
ATTCCAATAACTTCTTTATGTATAAATATTTCTAATTTAGCTTTATGTGGAATTCCTTTT
TTAGCTGGATTTTATTCTAAAGATTTAATTTTAGAAATAGTAAGAATAAGAAATTTAAAT
ATATTAATTTTTTTTTTATATTATTTTTCTACAGGTTTAACAATATTTTATACAATTCGT
TTATTAATATATTTAATAATTAATGATTATAATTTATTTTCTATTTATAATTTATATGAT
GAAGATTATGTTATATTAAAAAGTATATTTTTATTATTATTTATAAGTTTAATTACTGGA
AGATTTTTAATATGAATAATTTTTAATTATCCTTATATAATTTATTTATCATTTAATATA
AAAATAATAGTTATTTATGTAAGATTAATTGGTTTAATTATAGGGTATTTAATTAGAAAT
ATA
>P.mnemosyne
TGAGCAGGTATAGTAGGAACCTCTTTAAGATTATTAATTCGTACTGAATTAGGTAATCCT
GGATCTTTAATTGGAGATGATCAAATTTATAATACTATTGTAACAGCTCATGCTTTTATT
ATAATTTTTTTTATAGTTATACCAATTATAATTGGAGGATTTGGAAATTGATTAATTCCT
TTAATATTAGGGGCCCCAGATATAGCTTTTCCTCGAATAAATAATATAAGATTTTGATTA
TTACCCCCTTCATTAACTTTATTAATTTCTAGAAGAATTGTAGAAAATGGAGCAGGAACA
GGATGAACAGTTTATCCCCCTTTATCATCTAATATCGCTCATAGAGGTAGTTCAGTTGAT
TTAGCTATTTTTTCTTTACATTTAGCGGGAATTTCATCAATCTTAGGAGCTATTAATTTT
ATTACAACTATTATTAATATACGAATTAATCATATATCATTTGATCAAATACCTCTCTTT
GTATGAGCAGTAGGAATTACTGCTTTACTTTTATTACTATCTTTACCTGTATTAGCTGGT
GCTATTACTATATTATTAACAGATCGAAATCTTAATACTTCATTTTTTGATCCTGCAGGA
AAAGGTCCAAATAAGGTTGGATATAAAGGAATTTTACAACCTTTTTCTGATGCTATTAAA
TTATTTTCTAAAGAACAAGTTTTTCCTGTTTATTCTAATTATATTTCTTATTATTTTTCT
CCTATTATTAGATTTATTTTATCTTTAATGATATGAATATTGATTCCTTATTATTTTAAT
ATAATTAGATTTAATTTAGGTATTTTATTTTTTTTATGTTGTACTAGAATAGGAGTTTAT
ACTGTTATAATTGCAGGTTGATCTTCAAATTCTAATTATTCTTTATTAGGGGGTTTACGA
GCTGTTGCACAAACAATTTCTTATGAAGTAAGATTAGCTTTAATTATGTTATCAAGAATT
ATTTTAATTATAGATTTTAATATGATAAAATTTTTTATTTATCAAGATTTAATTTGGTTT
TTTTTTTTAATAATACCTTTAAGAATATGTTGAGGGATTTATTTATTAATTCGATTTAAT
ATATTATTAATTGATATATTTTTTTTTAAATTTTTATTATTATTATCAGGATTAACAATA
TTTATATCTGGGGTTTCTGCTAATTATGAATTTGATTTAAAAAAAATTATTGCTTTATCA
ACTTTAAGACAATTAGGATTAATAATAAGAATTTTAAGAATAGGATTACCGGAATTGGCT
TTTTTTCATTTATTAACTCATGCTATATTTAAAGCTTTATTATTTATATGTGCAGGGGTA
ATTATTCATATAATAAATGATAATCAAGATATTCGTTTTATAGGGGGTATTAGAATATAT
ATTCCAATAACTTCTTTATGTTTAAATATTTCTAATTTAGCTTTATGTGGGATTCCTTTT
TTAGCTGGATTTTATTCTAAAGATTTAATTTTAGAAATAGTAAGAATAAGAAATTTAAAT
ATATTAATTTTTTTTTTAAATTATTTTTCTACAGGTTTAACAATATTTTATACAATTCGT
TTATTAATATATTTAATAATTAATGATTATAATTTATTTTCTGTTTATAATTTATATGAT
GAGGATTATGTTATATTAAAAAGTATATTTTTATTATTATTTATAAGTTTAATTACTGGG
AGATTTTTAATATGAATAATTTTTAATTATCCTTATATAGTTTATTTATCATTTAATATA
AAAATAATAGTTATTTATGTAAGATTGATTGGTTTATTTATAGGATATTTAATTAGTAAT
ATA
>P.eversmanni
TGAGCAGGTATAGTAGGAACCTCTTTAAGATTATTAATTCGTTCTGAATTAGGTAATCCT
GGATCTTTAATTGGAGATGATCAAATTTATAATACTATTGTAACAGCTCATGCTTTTATT
ATAATTTTTTTTATAGTTATACCAATTATAATTGGAGGATTTGGAAATTGATTAATTCCA
TTAATATTAGGAGCTCCAGATATAGCTTTTCCTCGAATAAATAATATAAGATTTTGATTA
TTACCCCCCTCATTAACCTTACTAATTTCTAGAAGAATTGTAGAAAATGGAGCAGGAACT
GGATGAACGGTTTATCCCCCTTTATCATCTAATATTGCTCATAGAGGAAGATCAGTTGAT
TTAGCTATCTTTTCTTTACANTTAGCTGGAATTTCATCTATCTTAGGAGCTATTAATTTT
ATTACAACTATTATTAATATACGAATTAATCATATATCATTTGATCAAATACCCCTTTTT
GTATGAGCAGTAGGAATTACTGCTTTACTTTTATTATTATCTTTACCTGTTTTAGCAGGT
GCTATTACCATATTATTAACAGATCGAAATCTTAATACTTCATTTTTTGACCCAGCAGGA
AAAGGTCCAAATAAAGTTGGATATATAGGAATTTTACAACCTTTTTCTGATGCTATTAAA
TTATTTTCTAAAGAACAAATTTTTCCTGTTTATTCTAATTATACTTCTTATTATTTTTCT
CCTATTATTAGATTTATTTTATCTTTAATGGTTTGAATATTAATTCCTTATTATTTTAAT
ATAATTAGATTTAATTTAGGTATTTTATTTTTTTTATGTTGTACTAGAATGGGGGTTTAT
ACAGTTATAGTTGCTGGTTGATCTTCAAATTCTAATTATTCTTTATTAGGGGGGTTACGA
GCTGTTGCGCAAACAATTTCTTATGAAGTAAGATTAGCTTTAATTATATTATCAAGAATT
ATTTTAATTATAGATTTTAATATAATAAAATTTTTTGTTTATCAAAATTTAATTTGATTT
TTTTTTTTAATAATACCTTTAAGAATATGTTGAGGAGTTTATTTATTAATTCGATTTAAT
ATATTATTAATTGATATATTTTTTTTAAAATTTTTATTATTATTATCAGGATTAACAATA
TTTATAGCTGGAATTTCTGCTAATTATGAATTTGATTTAAAAAAAATTATTGCTTTATCA
ACTTTAAGACAATTAGGATTGATAATAAGAATTTTAAGAATAGGGTTATCAGAATTAGCT
TTTTTTCATTTATTAACTCATGCTATATTTAAAGCTTTATTATTTATATGTGCAGGAGTA
ATTATTCATATAATAAATGATAATCAAGATATTCGTTTTATAGGTGGTATTAGATTATAT
ATTCCATTAACTTCTTTATGTATAAATATTTCTAATTTAGCTTTATGTGGAATTCCTTTT
TTAGCTGGTTTTTATTCTAAGGATTTAATTTTAGAAATAGTGAGAATAAGAAATTTAAAT
ATATTAATTTTTTTTTTATATTATTTTTCTACTGGTTTAACAATATTTTATACAATTCGT
TTATTAATATATTTAATAATTAATGATTATAATTTATTTTCTATTTATAATTTATATGAT
GAAGATTATATTATATTAAAGAGTATATTTTTATTATTATTTATAAGTTTAATTACTGGA
AGATTTTTAATATGAATAATTTTTAATTATCCTTATATAATTTATTTATCATTTAATATA
AAAATAATAGTTATTTATGTAAGATTAATTGGTTTATTTATAGGATATTTAATTAGTAAT
ATA

>P.stenosemus
TGAGCAGGAATAGTAGGAACTTCTTTAAGATTATTAATTCGAACTGAATTAGGTAATCCT
GGATTTTTAATTGGAGATGATCAAATTTACAACTCTATTGTAACAGCTCATGCTTTTATT
ATAATTTTTTTTATAGTTATGCCAATTATAATTGGAGGATTTGGAAATTGATTAGTTCCA
TTAATATTAGGAGCTCCTGATATAGCTTTTCCACGAATAAATAATATAAGATTTTGATTA
TTACCTCCCTCATTAACTTTATTAATTTCTAGAAGAATTGTNNNNNNNNNNNNNNNNNNN
GGATGAACAGTTTATCCTCCTTTATCATCTAATATTGCCCATAGAGGAACATCAGTTGAT
TTAGCTATTTTTTCCTTACATTTAGCTGGAATTTCATCCATTTTAGGAGCTATTAATTTT
ATTACAACTATTATTAATATACGAATTAACCATATATCATTTGATCAAATACCTCTTTTT
GTATGAGCTGTAGGAATTACTGCCTTACTTTTATTACTATCTTTACCTGTTTTAGCAGGT
GCTATTACAATACTTTTAACAGATCGAAATCTTAATACTTCATTTTTTGATCCTGCAGGA
AAGGGGCCTAATAAGGTTGGTTATATAGGAATTTTACAACCTTTTTCAGATGCTATTAAA
TTATTTACTAAGGAGCAAATTTTTCCTGTTTATTCTAATTATATTTCTTATTATTTTTCC
CCAATTGTTAGTTTTATTTTATCTTTGATAATTTGAATATTAATTCCTTATTATTTTAAT
ATAATTAGATTTAATTTGGGAATTTTATTTTTTTTATGTTGTATAAGAATAGGAGTATAT
ACTGTTATAGTTGCTGGATGATCATCAAATTCTAATTATTCTTTATTAGGGGGATTACGA
GCTGTTGCTCAAACAATTTCCTATGAAGTAAGATTGGCATTGATTATATTATCAAGAATT
ATTTTAATTATAGATTTTAATATGATAATATTTTTTATTTATCAGAATTTAATTTGATTT
TTTTTTTTAATATTACCTTTAAGATTATGTTGAGGGGTTTATTTATTAATTCGATTTAAT
ATATTATTAATTGATATATTTTTTTTTAAGGTATTATTATTATTATCTGGATTAACAATA
TTTATAGCTGGGATTTCTGCTAATTATGAGTTTGATTTAAAAAAAATTATTGCATTGTCA
ACTTTAAGACAATTAGGATTAATAATAAGAATTTTAAGTATAGGATTACCGGAATTAGCT
TTTTTTCATTTATTAACACATGCTATATTTAAGGCTTTATTATTTATATGTGCTGGAGTA
ATTATTCACATAATAAATGATAATCAAGATATTCGTTTTATAGGTGGGATTAGAATATAT
ATTCCAATAACTTCATTATGTATAAATATTTCTAATTTAGCTTTATGTGGAATTCCCTTT
TTAGCTGGATTTTATTCTAAGGATTTAATTTTAGAAATAGTAAGAATAAGAAATTTAAAT
ATGTTTATTTTTTTTTTGTATTATTTTTCTACAGGTTTAACAATATTTTATACAATTCGT
TTGTTGATATATTTAATAATTAATGATTATAATTTATTTTCTGTGTATAATTTATATGAT
GAGGATTATATTATATTAAAAAGTATATTTTTATTATTATTTATAAGTTTAATTACAGGT
AGATTTTTAATATGAATAATTTTTAATTATCCTTATATAATTTATTTATCATTTAATATA
AAAATAATAGTTATTTATGTTAGATTAATTGGTATATATATAGGATATTTAATTAGTAAT
ATG
>P.charltonius
TGAGCAGGAATAGTGGGAACTTCTCTAAGATTATTAATTCGTACTGAATTAGGTAACCCT
GGATCTTTAATTGGAGATGATCAAATTTACAATACTATTGTAACAGCTCATGCTTTTATT
ATAATTTTTTTTATAGTTATACCTATTATAATTGGAGGATTTGGAAATTGATTAATTCCT
TTAATATTAGGAGCCCCAGATATAGCTTTCCCCCGAATAAATAATATAAGATTTTGATTA
TTACCCCCCTCTTTAACTTTATTAATTTCTAGAAGAATTGTTGAAAATGGAGCAGGAACT
GGATGAACAGTTTACCCTCCTTTATCATCTAATATTGCTCATGGAGGAAGATCTGTTGAC
TTAGCTATTTTTTCCCTACATTTAGCTGGAATTTCTTCTATTTTAGGGGCTATTAATTTT
ATTACAACTATTATCAATATACGAATTAATCACATATCATTTGATCAAATACCTCTTTTC
GTATGAGCAGTTGGAATTACTGCTTTACTTTTATTATTATCATTACCTGTTTTAGCAGGT
GCTATTACCATACTTTTAACAGATCGAAATCTTAATACTTCATTTTTTGACCCCGCAGGA
AAGGGTCCTAATAAGGTTGGGTATATGGGAATTTTACAGCCTTTTTCAGATGCTATTAAA
TTATTTACTAAGGAACAAATTTTTCCAATTTATTCTAATTATATTTCTTATTATTTTTCC
CCAATTATTGGGTTTATTTTATCTTTAATAGTTTGAATATTAATTCCTTATTATTTTAAT
ATAATTAGATTTAATTTAGGAATTTTATTTTTTTTATGTTGTACTAGAATGGGGGTATAT
ACTGTTATAGTTGCTGGGTGATCATCAAATTCTAATTATTCTTTATTAGGGAGATTGCGA
GCTGTTGCTCAAACAATTTCTTATGAAGTGAGATTAGCTTTAATTATATTATCAAGAATT
ATTTTAATTTTAGATTTTAATATAATAATATTTTTTGTTTATCAAGATTTAATTTGATTT
TTTTTTTTAATATTACCTTTAAGAATATGTTGAGGAGTTTATTTATTAATTCGATTTAAT
ATATTATTAATTGATATATTTTTTTTTAAGTTGTTGTTATTATTATCTGGATTAACAATG
TTTATAGCTGGAATTTCTGCTAATTATGAGTTTGATTTAAAAAAAATTATTGCTTTATCA
ACTTTAAGACAATTAGGATTGATAATAAGAATTTTAAGTATAGGATTGCCTGAATTAGCT
TTTTTTCATTTATTAACACATGCTATATTTAAAGCTTTATTATTTATATGTGCAGGTGTA
ATTATTCATATAATGAATGATAATCAAGATATTCGTTTTATAGGGGGTATTAGAATATAT
ATTCCAATAACTTCTTTATGTATAAATATTTCTAATTTAGCTTTATGTGGAATTCCTTTT
TTAGCAGGATTTTATTCTAAGGATTTAATTTTAGAAATAGTGAGAATAAGAAATTTAAAT
ATATTAATTTTTTTTTTTTATTATTTTTCTACAGGTTTAACAATATTTTATACTATTCGT
TTATTAATATATTTGATGGTTAATGATTATAATTTATTTTCTATATATAATTTATATGAT
GAAGATTATGTTATATTAAAAAGTATATTTTTATTATTATTTATAAGTTTAATTACTGGT
AGATTTTTAATATGAATAATTTTTAATTATCCTTATATAATTTATTTATCATTTAATATA
AAAATAATAGTTATTTATGTAAGATTTATTGGTATATTTATAGGGTATAGAATTAGTAAT
ATA
>P.hardwickii
TGAGCAGGAATAGTAGGAACTTCATTAAGATTATTAATTCGAACTGAATTAGGTAATCCT
GGGTCTTTAATTGGAGATGATCAAATTTACAATACTATTGTAACAGCTCATGCTTTTATT
ATAATTTTCTTTATAGTTATACCAATTATAATTGGAGGATTTGGAAATTGACTAGTTCCA
TTAATATTAGGAGCTCCTGATATAGCTTTCCCTCGAATAAATAATATAAGATTTTGATTA
TTACCTCCTTCATTAACTTTATTAATTTCCAGAAGAATTGTTGAAAATGGAGCAGGAACT
GGATGAACAGTTTACCCTCCATTATCATCTAATATTGCTCATGGAGGAAGATCCGTTGAT
TTAGCTATTTTCTCTTTACATTTAGCTGGAATTTCATCTATTTTAGGGGCTATTAATTTT
ATTACAACTATTATTAATATACGAATTAATCATATATCATTTGATCAAATACCTCTTTTT
GTATGAGCAGTAGGAATTACTGCTTTACTTTTATTATTATCTTTACCTGTCTTAGCAGGA
GCTATTACTATACTTTTAACAGATCGAAACCTTAATACTTCTTTCTTTGACCCTGCGGGA
AAAGGTCCTAATAAAGTTGGATATATAGGAATTTTACAACCTTTTTCAGATGCTATTAAA
TTATTTACTAAGGAACAAATTTTTCCAATTTATTCTAATTATATATCTTATTATTTTTCT
CCTATTATTAGTTTTATTTTATCTTTAATAGTTTGAATATTAATTCCTTATTATTTTAAT
ATAATTAGATTTAATTTAGGTATTTTATTTTTTTTATGTTGTACTAGAATGGGGGTTTAT
ACTGTTATAGTAGCAGGGTGATCATCAAATTCTAATTATTCATTATTAGGGGGATTACGA
GCTGTTGCTCAAACAATTTCATATGAAGTAAGATTAGCTTTAATTATATTATCTAGAATT
GTTTTAATTATGGATTTTAATATAATAAAATTTTTTATTTATCAAGATTTAGTTTGATTT
TTTTTTTTGATATTACCATTGAGAATATGTTGAGGAGTGTATTTATTAATTCGATTTAAT
ATATTATTAATTGATATATTTTTTTTTAAATTATTATTATTATTATCTGGATTAACAATA
TTTATAGCGGGAATTACTGCAAATTATGAATTTGATTTGAAAAAGATTATTGCCTTATCA
ACTTTAAGACAATTAGGTTTAATAATAAGAATTTTAAGAATAGGATTACCAGAATTAGCT
TTCTTTCATTTATTAACTCATGCTATATTTAAAGCTTTATTGTTTATATGTGCGGGGGTA
ATTATTCATATAATAAATGATAATCAAGATATTCGGTTTATGGGTGGTATTAGATTATTT
ATCCCGATAACATCTTTATGTATAAATATTTCTAATTTGGCTTTATGTGGAATTCCTTTT
TTAGCGGGGTTTTATTCTAAGGATTTAATTTTGGAAATAGTAAGAATAAGAAATTTAAAT
ATATTAATTTTTTTTTTATATTATTTTTCTACAGGATTAACAATATTCTATACAATTCGT
TTATTAATATATTTGATAATTAATGATTATAATTTATTTTCTGTTTATAATTTATATGAT
GAAGATTTTATTATATTAAAAAGTATATTTTTATTATTATTTATAAGATTAATTACTGGA
AGATTTTTAATATGAATAATTTTTAATTATCCTTATATAATTTATTTATCATTTAATATA
AAAATAATAGTTATTTATGTTAGATTAATGGGTTTATTTATAGGTTATTTAATTAGAAAT
ATA
>P.clodius
TGAGCAGGTATAGTAGGAACCTCTTTAAGATTATTAATTCGTACTGAATTAGGTAATCCT
GGATCTTTAATTGGAGATGATCAAATTTATAATACTATTGTAACAGCTCATGCTTTTATC
ATAATTTTTTTCATAGTTATACCAATTATAATTGGAGGATTTGGAAATTGATTAATTCCA
TTAATATTAGGAGCTCCAGATATAGCTTTTCCTCGAATAAATAATATAAGATTTTGATTA
TTACCCCCTTCATTAACTTTATTAATTTCTAGAAGAATTGTACAAAATGGAGCAGGAACT
GGATGAACAGTTTATCCCCCTTTATCATCTAATATTGCTCATAGAGGAAGATCAGTTGAT
TTAGCTATTTTTTCTTTACATTTAGCTGGAATTTCATCTATCTTAGGAGCTATTAATTTT
ATTACAACTATTATTAATATACGAATTAATCATATATCATTTGATCAAATACCCCTTTTT
GTATGAGCAGTAGGAATTACCGCTTTACTTCTATTATTATCTTTACCTGTTTTAGCAGGT
GCTATTACCATATTATTAACAGATCGAAATCTTAATACTTCATTTTTTGATCCAGCAGGA
AAAGGTCCAAATAAAGTTGGATATATAGGAATTTTACAACCTTTTTCTGATGCTATTAAA
CTATTTTCTAAAGAACAAATTTTTCCTGTTTATTCTAATTATATTTCTTATTATTTTTCT
CCTGTTATTAGATTTATTTTATCTTTAATGGTTTGAATATTAATTCCTTATTATTTTAAT
ATAATTAGATTTAATTTAGGTATTTTATTTTTTTTATGTTGTACTAGAATGGGGGTTTAT
ACTGTTATAGTTGCTGGTTGATCTTCTAATTCTAATTATTCTTTATTAGGGGGATTACGA
GCTGTTGCACAAACAATTTCTTATGAAGTAAGATTAGCTTTAATTATATTATCAAGAATT
ATTTTAATTATAGATTTTAATATAATAAAATTTTTTGTTTATCAAGATTTAATTTGATTT
TTTTTTTTAATAATGCCTTTAAGAATATGTTGAGGAGTTTATTTATTAATTCGATTTAAT
ATATTATTAATTGATATATTTTTTTTTAAGTTTTTATTATTATTATCTGGGTTAACAATA
TTTATAGCTGGAATTTCTGCTAATTATGAATTTGATTTAAAAAAAATTATTGCTTTATCA
ACTTTAAGACAATTAGGATTAATAATAAGAATTTTAAGAATAGGATTACCAGAATTAGCT
TTTTTTCATTTATTAACTCATGCTATATTTAAGGCTTTATTATTTATATGTGCGGGAGTA
ATTATTCATATAATAAATGATAATCAAGATATTCGTTTTATAGGTGGTATTAGATTGTAT
ATTCCATTAACTTCTTTATGTATAAATATTTCTAATTTAGCTTTATGTGGAATTCCTTTT
TTAGCTGGGTTTTATTCTAAGGATTTAATTTTAGAAATAGTAAGAATAAGAAATTTAAAT
ATGTTAATTTTTTTTTTTTATTATTTTTCTACGGGTTTAACAATATTTTATACAATTCGT
TTATTAATATATTTAATAATTAATGATTATAATTTATTTTCTATTTATAATTTATATGAT
GAGGATTATATTATATTAAAAAGTATATTTTTATTATTATTTATAAGTTTAATTACTGGA
AGATTTTTAATATGGATAATTTTTAATTATCCTTATATAATTTATTTATCATTTAATATA
AAAATAATAGTTATTTATGTAAGATTAATTGGTTTATTTATAGGATATTTAATTAGTAAT
ATA
>P.staudingeri
TGAGCAGGAATAGTAGGAACTTCTTTAAGACTATTAATTCGAACTGAATTAGGTAACCCT
GGATTTTTAATTGGAGATGATCAAATTTATAACTCTATCGTAACAGCTCATGCTTTTATT
ATAATTTTTTTTATAGTTATACCAATCATAATTGGAGGATTTGGAAATTGATTAATTCCA
TTAATATTAGGAGCTCCTGATATAGCTTTCCCTCGAATAAATAATATAAGATTTTGATTA
TTGCCCCCCTCATTAACTTTATTAATTTCTAGAAGAATTGNNNNNNNNNNNNNNNNNNNN
GGATGAACAGTTTATCCCCCTTTATCATCTAATATTGCCCATAGAGGAACCTCAGTTGAT
TTAGCTATTTTCTCCTTACATTTAGCTGGAATTTCATCTATTTTAGGAGCTATTAATTTC
ATTACAACTATTATTAATATGCGAATTAATCATATATCATTTGATCAAATACCTCTTTTT
GTATGAGCAGTAGGAATTACTGCTTTACTTTTATTATTATCTTTACCTGTTTTAGCAGGA
GCTATTACAATACTTCTAACAGATCGAAACCTTAATACTTCATTTTTTGACCCTGCAGGA
AAAGGTCCTAATAAGGTTGGTTATATAGGGATTTTACAACCTTTTTCAGATGGTATTAAA
TTATTTACTAGGGAACAAATTTTTCCTATTTATTCTAATTATATTTCTTATTATTTTTCT
CCAATTATTAGTTTTATTTTGTCTTTGATGATTTGAATATTAATTCCTTATTATTTTAAT
ATAATTAGATTTAATTTAGGAATTTTATTTTTTTTATGTTGTACAAGAATAGGGGTATAT
ACTGTTATAGTTGCAGGGTGATCATCAAATTCTAATTATTCTTTATTAGGGAGATTACGG
GCTGTTGCTCAAACAATTTCTTATGAAGTAAGATTAGCATTAATTATATTATCAAGAATT
ATTTTAATTATAAATTTTAATATAATAATATTTTTTATTTATCAGGATTTAATTTGATTT
TTTTTTTTAATATTACCTTTAAGATTATGTTGAGGTATTTATTTATTAATTCGATTTAAT
ATACTATTAATTGATATATTTTTTTTTAAATTATTATTATTATTATCTGGATTAACAATA
TTTATAGCTGGAATTTCTGCTAATTATGAATTTGATTTGAAAAAAATTATTGCATTATCA
ACTTTAAGACAATTAGGATTAATAATAAGAATTTTAAGTATAGGATTACCAGAATTAGCT
TTTTTTCATTTATTAACACATTCTATATTTAAAGCTTTATTATTTATATGTGCTGGGGTA
ATTATTCATATAATAAATGATAATCAGGATATTCGTTTTATAGGTGGTATTAGAATATTT
ATTCCAATAACTTCATTATGTATAAATATTTCTAATTTAGCTTTATGTGGGATTCCTTTT
TTAGCTGGGTTTTATTCTAAGGATTTAATTTTAGAAATAGTAAGAATAAGAAATTTAAAT
ATGTTAATTTTTTTTTTATATTATTTTTCTACAGGTTTGACAATATTTTATACGATTCGT
TTATTAATTTATTTAATAATTAATGATTATAATTTATTTTCTGTATATAATTTATATGAT
GAGGATTATATTATATTAAAAAGTATATTTTTATTATTATTTATGAGATTAATTACTGGT
AGATTTTTGATGTGAATAATTTTTAATTATCCTTATATAGTTTATTTATCATTTAATATA
AAAATAATAGTTATTTATGTGAGATTAATTGGAGTATTTATAGGCTATTTAATTAGTAAT
ATG
>P.nordmanni
TGAGCAGGTATAGTAGGAACTTCTTTAAGATTATTAATTCGTACTGAATTAGGTAATCCT
GGATCTCTAATTGGAGATGATCAAATTTACAATACTATCGTAACAGCTCATGCTTTTATT
ATAATTTTTTTCATAGTTATACCAATTATAATTGGAGGATTTGGAAATTGATTAATTCCA
TTAATATTAGGAGCTCCAGATATAGCTTTCCCCCGAATAAATAATATAAGATTTTGATTA
TTACCCCCCTCATTAACTCTATTAATTTCTAGAAGAATTGTAGAAAATGGGGCAGGAACT
GGATGAACAGTTTACCCCCCTTTATCATCTAATATTGCTCATAGAGGAAGATCAGTTGAC
TTAGCTATTTTTTCTTTACATTTGGCTGGGATTTCTTCTATTTTAGGAGCTATTAATTTT
ATCACAACTATTGTTAATATACGAATTAACTATATATCATTTGATCAAATACCTCTTTTC
GTATGAGCAGTAGGAATTACTGCTTTACTTTTATTATTATCTTTACCTGTTTTAGCAGGT
GCTATTACTATATTATTAACAGATCGAAATCTTAATACTTCATTTTTTGATCCAGCAGGA
AAAGGTCCAAATAAAGTTGGATATATAGGAATTTTACAACCTTTTTCTGATGCTATTAAA
TTATTTTCTAAAGAACAAGTTTTTCCTATTTATTCTAATTATGTTTCTTATTATTTTTCT
CCTATTATTAGATTTATTTTATCTTTAATAATTTGAATATTAATTCCTTATTATTTTAAT
ATAATTAGATTTAATTTAGGTATTATATTTTTTTTATGTTGTATTAGAATAGGGGTTTAT
ACTGTTATAGTTGCTGGTTGATCTTCAAATTCTAATTATTCTTTATTAGGGGGATTACGA
GCTGTTGCACAAACAATTTCTTATGAAGTAAGATTAGCTTTAATTATATTATCAAGAATT
ATTTTAATTATGGATTTTAATATAATTAAATTTTTTATTTATCAAGATTTAGTTTGATTT
TTTTTTTTAATAATACCTTTAAGAATGTGTTGAGGAGTTTATTTATTAATTCGATTTAAT
ATATTATTAATTGATATATTTTTTTTAAAGTATTTATTATTATTGTCTGGATTAACAATA
TTTATGGCTGGGATTTCTGCTAATTATGAATTTGATTTAAAAAAAATTATTGCTTTATCA
ACTTTAAGACAATTAGGGTTAATAATAAGAATTTTAAGAATAGGATTACCTGAATTAGCT
TTTTTTCATTTATTAACTCATGCTATATTTAAAGCTTTATTATTTATATGTGCTGGGGTA
ATTATTCATATAATAAATGATAATCAAGATATTCGTTTTATAGGTGGTATTAGATTATAT
GTACCAATAACTTCTTTATGTATAAATATTTCTAATTTAGCTTTATGTGGAATTCCTTTT
TTAGCTGGATTTTATTCTAAAGATTTAATTTTAGAAATAATGAGAATAAGAAATTTAAAT
ATATTAGTTTTTTTTTTATATTATTTTTCTACGGGTTTAACGATATTTTATACAATTCGT
TTATTAATATATTTAATAATTAATGATTATAATTTATTTTCTATTTATAATTTATATGAT
GAAGATTATGTTATATTAAAAAGAATATTTTTATTATTATTTATAAGTTTAATTACTGGA
AGATTTTTAATATGAATAATTTTTAATTATCCTTATATAATTTATTTATCATTTAATATG
AAAATAATAGTTGTTTATATAAGATTAATTGGTTTATTTATAGGTTATATGATTAGTAAT
ATA
>P.autocrator
TGAGCAGGAATAGTAGGAACTTCTTTAAGATTATTAATTCGTACTGAATTAGGTAACCCT
GGATCTTTAATTGGAGATGATCAAATTTACAATACTATTGTAACAGCTCATGCTTTTATT
ATAATTTTTTTTATAGTTATACCTATTATAATCGGAGGATTTGGAAATTGATTAATTCCT
TTAATATTAGGAGCTCCAGATATAGCTTTTCCTCGAATAAATAATATAAGATTTTGGTTA
TTACCCCCTTCTTTAACTTTATTAATTTCTAGAAGAATTGTTGAAAATGGGGCGGGAACT
GGATGAACAGTTTACCCCCCTTTATCATCTAATATTGCTCATAGAGGAAGATCTGTTGAC
TTAGCTATTTTTTCTTTACATTTAGCTGGAATTTCTTCTATTTTAGGAGCTATTAATTTT
ATTACAACTATTATCAATATACGAATTAATCATATATCATTTGATCAAATACCTCTTTTT
GTATGAGCAGTTGGAATTACTGCATTACTTTTATTATTATCCTTACCCGTTTTAGCAGGT
GCTATTACTATACTCTTAACAGATCGAAATCTTAATACTTCATTTTTTGATCCTGCAGGA
AAAGGTCCTAATAAGGTTGGTTATATTGGAATTTTACAACCTTTTTCAGATGCAATTAAA
TTATTTACTAAGGAACAAATTTTTCCAATTTATTCTAATTATATTTCTTATTATTTTTCT
CCAATTATTGGGTTTATTTTATCTTTATTAGTTTGAATATTAATTCCTTATTATTTTAAT
ATAATTAGATTTAATTTAGGAATTTTATTTTTTTTATGTTGTACCAGAATAGGTGTATAT
ACTGTTATAGTTGCTGGGTGATCATCAAATTCTAATTATTCTTTATTGGGGAGATTACGA
GCTGTTGCTCAAACAATTTCTTATGAAGTGAGATTAGCTTTGATTATATTATCAAGAATT
ATTTTAATTTTAGATTTTAATATAATAATATTTTTTGTTTATCAAGATTTAATTTGATTT
TTTTTTTTAATATTACCTTTAAGAATATGTTGAGGGGTATATTTATTAATTCGATTTAAT
ATATTATTAGTTGATATATTTTTTTTTAAATTATTATTATTATTATCTAGATTAACAATA
TTTATAGCTGGTATTTCTGCTAATTATGAATTTGATTTAAAAAAAATTATTGCTTTATCG
ACTTTAAGACAATTAGGATTAATAATAAGAATTTTAAGCATAGGATTACCTGAATTAGCT
TTTTTTCATTTATTAACTCATGCTATATTTAAAGCTTTATTGTTTATATGTGCGGGGGTA
ATTATTCATATAATAAATGATAATCAAGATATTCGTTTTATAGGGGGTATTAGAGTATAT
ATTCCAATAACTTCTTTATGTTTAAATATTTCTAATTTAGCTTTATGTGGGATTCCTTTT
TTATCTGGATTTTATTCTAAGGATTTAATTTTAGAAATAGTAAGAATAAGAAATTTAAAT
ATATTAATTTTTTTTTTTTATTATTTTTCTACAGGTTTAACAATATTTTATACAATTCGT
TTATTAATATATTTAATGGTTAATGATTATAATTTATTTTCTATATATAATTTATATGAT
GAGGATTATATTATATTAAAAAGTATATTTTTATTATTATTTATAAGTTTAATTACTGGT
ACATTTTTAATATGAATAATTTTTAATTATCCTTATATAATTTATATTTCGTTTAATATA
AAAATAATAGTTATTTATGTAAGATTAATTGGTATAATTATAGGATTTATAATTAGTAAT
ATA
>P.loxias
TGAGCAGGAATAGTGGGAACTTCCTTAAGATTATTAATTCGTACTGAATTAGGTAATCCT
GGATCTTTAATTGGAGATGATCAAATTTATAATACTATTGTAACAGCTCATGCTTTTATT
ATAATTTTTTTTATAGTTATACCTATTATAATTGGAGGATTTGGAAATTGATTAATTCCT
TTAATATTAGGAGCTCCAGATATAGCTTTTCCTCGAATAAATAATATAAGATTTTGACTA
TTACCCCCCTCTTTAACTTTATTAATTTCTAGAAGAATTGTTGAAAATGGAGCAGGAACT
GGATGAACAGTTTACCCCCCTTTATCATCTAATATTGCTCATAGAGGAAGATCTGTTGAT
TTAGCTATTTTTTCTTTACATTTAGCGGGAATTTCTTCTATTTTAGGAGCTATTAATTTT
ATTACAACTATCATCAATATACGAATTAATCATATATCATTTGATCAAATACCTCTTTTT
GTATGAGCAGTTGGAATTACTGCATTACTTTTATTATTATCTTTACCCGTTTTAGCAGGT
GCTATTACAATACTTTTAACAGATCGAAATCTTAATACTTCATTTTTTGACCCCGCAGGA
AAAGGTCCTAATAAAGTTGGTTATATTGGAATTTTACAACCTTTTTCAGATGCTATTAAA
TTATTTACTAAGGAACAAATTTTTCCAATTTATTCTAATTATATTTCTTATTATTTTTCC
CCAATTATTGGGTTTATTTTATCTTTAATAGTTTGAATATTAATTCCTTATTATTTTAAT
ATAATTAGATTTAATTTAGGGATTTTATTTTTTTTATGTTGTACTAGAATGGGGGTATAT
ACTGTTATGGTTTCTGGGTGATCATCAAATTCTAATTATTCTTTATTGGGGGGATTACGG
GCTGTTGCTCAAACAATTTCTTATGAGGTAAGATTAGCTTTAATTATATTATCAAGAATT
ATTTTAATTTTAGATTTTAATATAATAATATTTTTTATTTATCAAGATTTAGTTTGATTT
TTTTTTTTAATATTACCTTTAAGAATATGTTGAGGAGTATATTTATTAATTCGATTTAAT
ATATTATTAATTGATATATTTTTTTTTAAATTATTATTATTATTATCTGGATTAACAATA
TTTATGGCTGGGATTTCTGCTAATTATGAATTTGATTTAAAAAAAATTATTGCTTTATCA
ACTTTAAGACAATTAGGATTAATAATAAGAATTTTAAGTATAGGGTTACCTGAATTAGCT
TTTTTTCATTTATTAACACATGCTATATTTAAAGCTTTATTATTTATATGTGCAGGGGTG
ATTATTCATATAATAAATGATAATCAAGATATTCGTTTTATAGGTGGTATTAGAGTGTAT
ATTCCAATAACTTCTTTATGTATAAATATTTCTAATTTAGCTTTATGTGGGATTCCCTTT
TTAGCTGGATTTTATTCTAAGGATTTAATTTTAGAAATAGTAAGAATAAGAAATTTAAAT
ATATTAATTTTTTTTTTATATTATTTTTCTACAGGTTTAACAATATTTTATACGATTCGT
TTATTAATATATTTAATGGTTAATGATTATAATTTATTTTCTATATATAATTTATTTGAT
GAGGATTATATTATATTAAAAAGTATATTTATATTATTATTTATAAGTTTAATTACTGGT
AGATTTTTAATGTGAATAATTTTTAATTATCCTTATATAATTTATTTATCATTTAACATA
AAAATAATAGTTATTTATGTAAGATTAATTGGTATAATTATAGGATATATAATTAGTAAT
ATA
>P.delphius
TGAGCAGGAATAGTAGGAACCTCATTAAGATTATTAATTCGAACTGAATTAGGTAACCCC
GGATCTTTAATTGGAGATGATCAAATTTATAACTCTATTGTAACAGCTCATGCTTTTATT
ATAATTTTTTTTATAGTTATACCAATTATAATTGGAGGATTTGGAAATTGATTAATTCCA
TTAATATTAGGAGCTCCTGATATAGCTTTCCCCCGAATAAATAATATAAGATTTTGATTA
TTACCCCCCTCATTAACTTTATTAATTTCCAGAAGAATTGTTGAAAATGGAGCAGGAACT
GGATGAACAGTTTATCCTCCTTTATCATCTAACATTGCCCATAGAGGAACATCAGTTGAT
TTAGCTATTTTCTCTTTACATTTAGCTGGAATTTCATCTATTTTAGGAGCTATTAATTTT
ATTACAACTATTATTAATATACGAATTAACCATATATCATTTGATCAAATACCTCTTTTC
GTATGAGCAGTAGGAATTACTGCTTTACTTTTATTATTATCTTTACCTGTTTTAGCAGGT
GCTATTACAATACTTTTAACAGATCGAAATCTTAATACTTCATTTTTTGATCCTGCAGGA
AAAGGGCCTAATAAAGTTGGTTACATAGGGATTTTACAACCTTTTTCAGATGCTATTAAA
TTATTTACTAAGGAACAAATTTTTCCTATTTATTCTAATTATATATCTTATTATTTTTCT
CCAATTATTAGTTTTATTTTATCTTTAATAATTTGAATATTAATTCCTTATTATTTTAAT
ATAATTAGATTTAATTTAGGAATTTTATTTTTTTTATGTTGTACAAGAATGGGGGTATAT
ACTGTTATAGTTGCTGGGTGATCGTCAAATTCTAATTATTCTATATTAGGGGGGTTACGA
GCTGTTGCTCAAACAATTTCTTATGAAGTGAGATTAGCATTAATTATATTATCAAGAATT
ATTTTAATTATAAATTTTAATATAATATTATTTTTTATTTATCAAGATTTAGTTTGATTT
TTTTTTTTAATATTACCTTTAAGATTATGTTGAGGAGTTTATTTATTAATTCGATTTAAT
ATATTATTAATTGATATATTTTTTTTTAAATTATTATTATTATTATCTGGATTAACAATA
TTTATAGCCGGAATTTCTGCTAATTATGAATTTGATTTAAAAAAAATTATTGCATTATCA
ACTTTAAGACAATTAGGGTTGATGATAAGAATTTTAAGAATAGGATTACCAGAATTAGCT
TTTTTTCATTTATTAACACATGCTATATTTAAAGCTTTATTATTTATATGTGCTGGAGTA
ATTATTCATATAATAAATGATAATCAAGATATTCGTTTTATAGGGGGTATTAGAATATAT
ATTCCAATAACTTCTTTATGTATAAATATTTCTAATTTAGCTTTATGTGGTATTCCTTTT
TTGGCTGGGTTTTATTCTAAGGATTTAATTTTAGAAATAGTAAGAATAAGAAATTTAAAT
ATATTAATTTTTTTTTTATATTATTTTTCTACTGGTTTAACAATATTTTATACAATTCGT
TTATTAATATATTTAATAATTAATGATTATAATTTACTTTCTGTATATAATTTATATGAT
GAGGATTATATTATATTAAAAAGTATATTTTTATTATTATTTATAAGTTTAATTACTGGT
AGATTTTTAATGTGAATAATTTTTAATTATCCTTATATAATTTATTTATCATTTAATATA
AAAATAATAGTTATTTATGTAAGATTAGTTGGTATGTTTATAGGTTATTTAATTAGTAAT
ATA
>P.inopinatus
TGAGCAGGAATAGTAGGAACTTCTTTAAGATTATTAATTCGTACTGAATTAGGTAATCCT
GGATCTTTAATTGGAGATGATCAAATTTATAATACTATTGTAACAGCTCATGCTTTTATT
ATAATTTTTTTTATAGTTATACCTATTATAATTGGAGGATTTGGAAATTGATTAATTCCT
TTAATATTAGGAGCTCCAGATATAGCTTTTCCCCGAATAAATAATATAAGATTCTGATTA
TTACCCCCCTCTTTAACTTTATTAATTTCTAGAAGAATTGTNNNNNNNNNNNNNNNNNNN
GGATGAACAGTCTACCCCCCTTTATCATCTAATATTGCTCATGGAGGAAGATCTGTTGAC
TTAGCTATTTTTTCTTTACATTTAGCAGGAATTTCTTCTATTTTAGGAGCTATTAATTTT
ATCACAACTATTATCAACATACGAATTAATCATATATCATTTGATCAAATACCCCTTTTT
GTATGAGCAGTTGGAATTACTGCTTTACTTTTATTATTATCTTTACCTGTTTTAGCAGGT
GCTATTACTATACTTTTAACAGATCGAAATCTTAATACTTCATTTTTTGATCCTGCAGGA
AAAGGTCCTAATAAGGTTGGTTATATGGGAATTTTACAGCCTTTTTCAGATGCTGTTAAA
TTATTTACTAAGGAACAAATTTTTCCAATTTATTCTAATTATATTTCTTATTATTTTTCT
CCGGTTATTGGGTTTATTTTATCTTTAATAATTTGAATATTAATTCCTTATTATTTTAAT
ATAATTAGATTTAATTTAGGAATTTTATTTTTTTTATGTTGTACTAGAATGGGGGTATAT
ACTGTTATAGTTGCTGGATGATCATCAAATTCTAATTATTCTTTATTAGGGAGATTACGA
GCTGTTGCTCAAACAATTTCTTATGAAGTGAGATTGGCTTTGATTATATTATCAAGAATT
ATTTTAATTTTAGATTTTAATATAATAATATTTTTTGTTTATCAAGATTTAATTTGATTT
TTTTTTTTAATATTACCTTTAAGAATATGTTGAGGAATTTATTTATTAATTCGATTTAAT
ATATTATTAATTGATATATTTTTTTTTAAGTTATTATTATTATTATCTGGGTTAACAATA
TTTATAGCAGGAATTTCTGCTAATTATGAGTTTGATTTAAAAAAAATTATTGCTTTATCA
ACTTTAAGACAATTAGGATTAATAATAAGAATTTTAAGTATAGGATTGCCTGAATTAGCT
TTTTTTCATTTATTAACACATGCTATATTTAAAGCTTTGTTATTTATATGTGCAGGGGTA
ATTATTCATATAATAAATGATAATCAAGATATTCGTTTTATAGGGGGTATTAGAATATAT
ATTCCAATAACTTCTTTATGTATAAATATTTCTAATTTAGCTTTATGTGGAATTCCTTTT
TTAGCTGGATTTTATTCTAAGGATTTAATTTTAGAAATAGTGAGAATAAGAAATTTAAAT
ATATTAATTTTTTTTTTATATTATTTTTCTACAGGTTTAACAATATTTTATACAATTCGT
TTATTAATATATTTAATAATTAATGATTATAATTTATTTTCTATATATAATTTATATGAT
GAAGATTATATTATATTGAAAAGTATATTTTTATTGTTATTTATAAGTTTAATTACTGGT
AGATTTTTAATATGAATAATTTTTAATTATCCTTATATAATTTATTTATCATTTAATATA
AAAATAATAGTTATTTATGTAAGATTAATTGGTATATTTATGGGGTATGGAATTAGTAAT
ATA
>P.patricius
TGAGCAGGAATAGTAGGAACCTCTTTAAGATTATTAATTCGAACTGAATTAGGTAATCCT
GGATCTTTAATTGGAGATGATCAAATTTATAACTCTATTGTAACAGCTCATGCCTTTATT
ATAATTTTTTTTATAGTTATACCTATTATAATTGGAGGATTTGGAAATTGATTAATTCCG
TTAATATTAGGGGCCCCTGATATAGCTTTCCCCCGAATAAATAATATAAGATTTTGATTA
TTACCCCCCTCATTAACTTTATTAATTTCCAGAAGAATTGNNNNNNNNNNNNNNNNNNNN
GGATGAACAGTTTATCCTCCTTTATCATCTAATATTGCCCATAGAGGAACATCAGTTGAT
TTAGCTATTTTCTCTTTACATTTAGCTGGGATTTCATCTATTTTAGGAGCTATTAATTTT
ATTACAACTATTATTAATATACGAATTAACCATATATCATTTGATCAAATACCTCTTTTT
GTATGAGCAGTAGGAATTACTGCTTTACTTTTATTATTATCTTTACCTGTTTTAGCAGGT
GCTATTACAATACTTTTAACAGATCGAAATCTTAATACTTCATTTTTTGATCCAGCAGGA
AAAGGACCTAATAAGGTTGGTTATATAGGGATTTTACAACCTTTTTCAGATGCTATTAAA
TTATTTACTAAGGAACAAATTTTTCCTATTTATTCTAATTATATTTCTTATTATTTTTCT
CCAATTATTAGTTTTATTTTATCTCTGATAATTTGAATATTAATTCCTTATTATTTTAAT
ATAATTAGATTTAATTTAGGGATTTTATTTTTTTTATGTTGTACAAGAATGGGGGTATAT
ACTGTTATAGTTGCTGGGTGGTCATCAAATTCTAATTATTCAATATTAGGAGGATTACGG
GCTGTTGCTCAAACAATTTCTTATGAAGTGAGATTAGCATTAATTATATTATCAAGAATT
ATTTTAATTATAAATTTTAATATGATAATATTTTTTATTTATCAGGATTTAGTTTGATTT
TTTTTTTTAATATTACCTTTAAGATTATGTTGAGGAGTTTATTTATTGATTCGATTTAAT
ATATTATTAATTGATATATTTTTTTTTAAATTATTATTATTATTATCTGGATTAACAATA
TTTATAGCTGGAATTTCTGCTAATTATGAATTTGATTTAAAAAAAATTATTGCATTATCA
ACTTTAAGACAATTAGGATTGATAATAAGAATTTTAAGAATAGGATTACCAGAATTAGCT
TTTTTTCATTTATTAACACATGCTATATTTAAAGCTTTATTGTTTATATGTGCTGGAGTA
ATTATTCATATAATAAATGATAATCAAGATATTCGTTTTATAGGAGGTATTAGAATGTAT
ATTCCAATGACTTCTTTATGTATAAATATTTCTAATTTAGCTTTATGTGGTATTCCTTTT
TTGGCTGGGTTTTATTCTAAGGATTTAATTTTAGAAATAGTAAGAATAAGAAATTTAAAT
ATATTAATTTTTTTTTTATATTATTTTTCTACTGGTTTAACAATATTTTATACAATTCGT
TTATTGATATATTTAATAATTAATGATTATAATTTATTTTCTGTATATAATTTATATGAT
GAGGATTATATTATATTAAAAAGTATATTTTTATTATTATTTATAAGTTTAATTACTGGA
AGATTTTTAATGTGAATAATTTTTAATTATCCTTATATAATTTATTTATCATTTAATATA
AAAATAATAGTTATTTATGTGAGATTAGTTGGTATATTTATGGGTTATTTAATTAGTAAT
ATA
>P.hide
TGAGCAGGAATAGTAGGAACTTCTTTAAGATTATTAATTCGAACTGAATTAGGTAATCCT
GGATCTTTAATTGGAGATGATCAAATTTATAACTCTATTGTAACAGCTCATGCCTTTATT
ATAATCTTTTTCATAGTTATACCAATCATAATTGGAGGATTTGGAAATTGATTAGTTCCA
TTAATATTAGGAGCTCCTGATATAGCTTTCCCTCGAATAAATAACATAAGATTCTGATTA
TTACCCCCCTCATTAACTTTATTAATTTCTAGAAGAATCGTAGAAAATGGAGCAGGAACT
GGATGAACAGTTTACCCCCCCTTATCCTCTAATATTGCTCATGGAGGAGCTTCAGTTGAT
TTAGCTATTTTCTCCTTACATTTAGCTGGAATTTCATCTATTTTAGGAGCTATTAATTTT
ATTACAACTATTATTAATATACGAATTAATCATATATCATTTGATCAAATACCTCTTTTT
GTATGAGCAGTAGGAATTACTGCATTACTTTTACTTCTATCTTTACCTGTTTTAGCAGGT
GCTATTACAATACTTTTAACTGATCGAAATCTTAATACTTCATTTTTTGATCCTGCTGGA
AAAGGACCTAATAAGGTTGGTTATATAGGAATTTTACAACCTTTTTCAGATGCTATTAAA
TTATTTACTAAGGAACAAATTTTTCCTATTTATTCAAATTATGTTTCTTATTATTTTTCT
CCAATTATTAGTTTTATTTTATCTTTAATAATTTGAATATTAATTCCTTATTATTTTAAT
ATAATTAGATTTAATTTAGGAATTTTGTTTTTTTTATGTTGTACAAGAATAGGAGTGTAT
ACTGTTATAGTTGCGGGATGATCGTCAAATTCTAATTATTCTTTATTAGGGGGATTACGA
GCTGTTGCTCAAACAATTTCTTATGAAGTAAGATTAGCATTAATTATATTATCAAGAATT
ATTTTAATTATAAATTTTAATATAATAATATTTTTTATTTATCAGGATTTAATTTGATTT
TTTTTTTTAATATTACCTTTAAGATTATGTTGAGGAGTTTATTTATTGATTCGATTTAAT
TTATTATTAATTGATATATTTTTTTTTAAATTATTATTATTATTGTCCGGATTAACAATA
TTTATAGCTGGAATTTCAGCTAATTATGAATTTGATTTAAAAAAAATTATTGCATTATCA
ACTTTAAGACAATTAGGATTAATAATAAGAATTTTGAGTATAGGATTACCAGAATTAGCT
TTTTTTCATTTATTAACTCATGCTATATTTAAGGCTTTATTGTTTATATGTGCTGGGGTA
ATTATTCATATGATAAATGATAATCAAGATATTCGTTTTATAGGTGGTATTAGAATATAT
ATTCCAATAACTTCTTTATGTATAAATATTTCTAATTTAGCTTTATGTGGGATTCCTTTT
TTAGCTGGATTTTATTCTAAGGATTTAATTTTAGAAATAGTGAGAATAAGAAATTTAAAT
ATATTAATTTTTTTTTTATATTATTTTTCTACAGGTTTAACAATATTTTATACAATTCGT
TTATTGATATATTTAATAATTAATGATTATAATTTATTTTCTGTGTATAATTTATATGAT
GAGGATTATATTATATTAAAAAGTATATTTTTATTATTATTTATAAGTTTAATTACCGGT
AGATTTTTAATGTGAATAATTTTTAATTATCCTTATATAATTTATTTATCATTTAATATA
AAAATAATAGTTATTTATGTTAGATTAATTGGTATATTTATAGGTTATTTAATTAGTAAT
ATA
>P.ariadne
TGAGCAGGTATAGTAGGAACCTCTTTAAGATTATTAATTCGTACTGAATTAGGTAATCCT
GGATCTTTAATTGGAGATGATCAAATTTATAATACTATCGTAACAGCTCATGCTTTTATT
ATAATTTTTTTTATAGTTATACCAATTATAATTGGAGGATTTGGAAATTGATTAATTCCT
TTAATATTAGGAGCTCCAGATATAGCCTTTCCTCGAATAAATAATATAAGATTTTGATTA
CTACCCCCCTCATTAACTTTATTAATCTCTAGAAGAATTGTAGAAAATGGAGCAGGAACT
GGATGAACAGTTTATCCCCCTTTATCATCTAATATTGCTCATAGAGGAAGTTCAGTTGAT
TTAGCCATTTTCTCTTTACATTTAGCAGGAATTTCATCAATTTTAGGAGCTATTAATTTT
ATCACAACTATTATTAATATACGAATTAATCATATATCATTTGATCAAATACCCCTTTTT
GTTTGAGCAGTAGGAATTACTGCTTTACTATTATTATTATCTTTACCTGTATTAGCTGGT
GCTATTACTATATTATTAACAGATCGAAATCTTAATACTTCATTTTTTGATCCAGCAGGA
AAAGGTCCAAATAAAGTTGGATATATAGGAATTTTACAACCTTTTTCTGATGCTATTAAA
TTATTTTCTAAAGAACAAGTTTTTCCTATTTATTCTAATTATATTTCTTATTATTTTTCT
CCTATTATTAGATTTATTTTATCTTTAATGATTTGAATGTTAATTCCTTATTATTTTAAT
ATAATTAGATTTAATTTAGGTATTTTATTTTTTTTATGTTGTACAAGAATAGGGGTTTAT
ACTGTTATAGTTGCAGGATGATCTTCAAATTCTAATTATTCTTTATTAGGGGGTTTACGG
GCTGTTGCACAAACAATTTCTTATGAAGTAAGATTGGCTTTAATTATATTATCAAGAATT
ATTTTAATTATAGATTTTAATATAATAAAATTTTTTATTTATCAGGATTTAATTTGGTTT
TTTTTTTTAATAATACCTTTAAGAATATGTTGAGGAGTTTATTTATTAATTCGATTTAAT
ATATTATTAATTGATATATTTTTTTTAAAATTTTTATTATTATTATCAGGATTAACAATG
TTTATATCTGGGATTAGTGCTAATTATGAATTTGATTTAAAAAAAATTATTGCTTTATCA
ACTTTAAGACAATTAGGATTAATAATAAGAATTTTAAGAATAGGATTACCAGAATTAGCT
TTTTTTCATTTATTAACACATGCTATATTTAAGGCTTTATTATTTATATGTGCAGGGGTA
ATTATTCATATAATAAATGATAATCAAGATATTCGTTTTATAGGTGGTATTAGATTATAT
ATTCCAATAACTTCTTTATGTTTAAATATTTCTAATTTAGCTTTATGTGGAATTCCTTTT
TTAGCTGGATTTTATTCTAAAGATTTAATTTTAGAAATAGTAAGAATAAGAAATTTAAAT
ATATTAATTTTTTTTTTATATTATTTTTCTACAGGTTTAACAATATTTTATACAATTCGT
TTATTAATATATTTAATAATTAATGATTATAATTTATTTTCTATTTATAATTTATATGAT
GAGGATTATATTATATTAAAAAGTATATTTTTATTATTGTTTATAAGTTTAATTACTGGA
AGATTTTTAATGTGAATAATTTTTAGTTATCCTTATATAGTTTATTTATCATTTAATATA
AAAATAATAGTTATTTATGTAAGATTAATTGGTTTATTTGTAGGTTATTTAATTAGTAAT
ATA
>P.stoliczkanus
TGAGCAGGAATAGTAGGAACTTCTTTAAGATTATTAATTCGAACTGAATTAGGTAATCCT
GGATTTTTAATTGGAGATGATCAAATTTACAACTCTATTGTAACAGCTCATGCTTTTATT
ATAATCTTTTTTATAGTTATACCAATTATAATTGGAGGATTTGGAAATTGATTAGTTCCA
TTAATATTAGGAGCTCCTGATATAGCTTTCCCACGAATAAATAATATAAGATTTTGATTA
TTACCTCCCTCATTAACTTTATTAATTTCTAGAAGAATTGTTGAAAATGGAGCAGGAACT
GGATGAACAGTTTATCCTCCTTTATCATCTAATATTGCCCATAGAGGAACATCAGTTGAT
TTAGCTATTTTTTCCTTACATTTAGCTGGAATTTCATCTATTTTAGGAGCTATTAATTTT
ATTACAACTATTATTAATATACGAATTAATCATATATCATTTGATCAAATACCTCTTTTT
GTATGAGCTGTAGGAATTACTGCTTTACTTTTATTATTATCTTTACCTGTTTTAGCAGGT
GCTATTACAATACTTTTAACAGATCGAAATCTTAATACTTCATTTTTTGATCCTGCAGGA
AAGGGGCCTAATAAAGTTGGTTATATAGGAATTTTACAACCTTTTTCAGATGCTATTAAA
TTATTTACTAAGGAGCAAATTTTTCCTGTTTATTCTAATTATATTTCTTATTATTTTTCT
CCAATTGTTAGTTTTATTTTATCTTTGATAATTTGAATATTAATTCCTTATTATTTTAAT
ATAATTAGATTTAATTTGGGAATTTTATTTTTTTTATGTTGTACAAGAATAGGGGTATAT
ACTGTTATAGTTGCTGGATGATCATCAAATTCTAATTATTCTTTATTAGGAAGATTACGA
GCTGTTGCTCAAACAATTTCTTATGAAGTAAGATTAGCATTGATTATATTATCAAGAATT
ATTTTAATTATAGATTTTAATATGATAATATTTTTTATTTATCAGAATTTAATTTGATTT
TTTTTTTTAATATTACCTTTAAGATTATGTTGAGGGGTTTATTTATTAATTCGATTTAAT
ATATTATTAATTGATATATTTTTTTTTAAGGTATTATTATTATTATCTGGATTAACAATA
TTTATAGCTGGGATTTCTGCTAATTATGAGTTTGATTTAAAAAAAATTATTGCATTGTCA
ACTTTAAGACAATTAGGATTAATAATAAGAATTTTAAGTATAGGATTACCGGAATTAGCT
TTTTTTCATTTATTAACACATGCTATATTTAAAGCTTTATTATTTATATGTGCTGGAGTA
ATTATTCATATAATAAATGATAATCAAGATATTCGTTTTATAGGTGGGATTAGATTATAT
ATTCCAATAACTTCATTATGTATAAATATTTCTAATTTAGCTTTATGTGGAATTCCCTTT
TTAGCTGGATTTTATTCTAAGGATTTAATTTTAGAAATAGTAAGAATAAGAAATTTAAAT
ATGTTTATTTTTTTTTTATATTATTTTTCTACTGGTTTAACAATATTTTATACAATTCGT
TTGTTGATATATTTAATAATTAACGATTATAATTTATTTTCTGTGTATAATTTATATGAT
GAGGATTATATTATATTAAAAAGTATATTTTTATTATTATTTATAAGTTTAATTACAGGT
AGATTTTTAATATGAATAATTTTTAATTATCCCTATATAATTTATTTATCATTTAATATA
AAAATAATAGTTATTTATGTTAGATTAATTGGTATATATATAGGATATTTAATTAGTAAT
ATG
>P.arcticus
TGAGCAGGAATAGTAGGAACTTCTTTAAGATTATTAATTCGTACTGAATTAGGTAACCCT
GGATCTTTAATTGGAGATGATCAAATTTATAACCCTATTGTAACAGCTCATGCTTTTATT
ATAATTTTTTTTATGGTTATACCTATTATAATTGGTGGATTTGGAAATTGACTAGTGCCA
TTAATATTAGGGGCTCCAGATATAGCTTTTCCTCGAATAAATAATATAAGTTTCTGATTA
TTACCCCCCTCATTAACTCTTTTAATTTCTAGAAGAATTGTAGAAAATGGAGCAGGAACT
GGATGAACAGTTTACCCCCCTTTATCATCTAATATTGCCCACGGAGGAAGCTCAGTTGAC
TTAGCTATTTTTTCCTTACATTTAGCAGGAATTTCATCAATCTTAGGGGCAATTAATTTT
ATTACTACTATTATTAATATACGAATTAATCATATATCATTTGATCAAATACCCCTTTTT
GTATGAGCAGTTGGAATTACTGCTTTACTTTTATTATTATCTTTACCAGTTTTAGCAGGT
GCTATTACTATATTATTAACAGATCGAAACCTTAATACTTCTTTTTTTGATCCTGCAGGA
AAGGGTCCTAATAAAGTTGGATATATAGGAATTTTACAACCTTTTTCAGATGCTATTAAA
TTATTTACTAAGGAACAAATTTTTCCTTTATACTCTAATTATATTTCATATTATTTTTCT
CCTATTATTAGTTTTATTTTATCATTAATAGTTTGAATATTAATTCCTTATTATTTTAAT
ATAATTAGATTTAATTTAGGTATTTTATTTTTTTTATGTTGCACTAGAATAGGGGTTTAT
ACTGTTATAGTTGCTGGTTGATCTTCAAATTCAAATTATTCTTTATTAGGTGGATTACGA
GCTGTCGCACAAACAATTTCTTATGAAGTGAGATTAGCTTTAATTATATTATCAAGAATT
ATTTTAATTATGGATTTTAATATAATAAAATTTTTTATTTATCAGGAATTGATTTGATTT
TTTTTTTTAATATTACCTTTAAGAATATGCTGAGGTGTTTATTTATTAATTCGATTTAAT
ATATTATTAGTTGATATATTTTTTTTTAAATTTTTATTATTATTATCTGGGTTAACAATA
TTTATAGCGGGAATTTGTGCTAATTATGAGTTTGATTTAAAAAAAATTATTGCATTATCT
ACTTTAAGACAATTAGGGTTAATAATAAGAATTTTAAGAATGGGATTACCTGAATTAGCT
TTTTTTCATTTATTAACTCACGCTATATTTAAAGCTTTATTATTTATATGTGCGGGGGTA
ATTATTCATATAATAAATGATAATCAAGATATTCGTTTTATAGGGGGTATTAGATTATAT
ATTCCAATAACTTCTTTATGTATAAATATTTCTAATTTAGCTTTATGTGGGATTCCATTT
TTAGCAGGGTTTTATTCTAAGGATTTAATTTTAGAAATAGTAAGAATAAGAAATTTAAAT
ATATTAATTTTTTTTTTATATTATTTTTCTACTGGTTTAACAGTATTTTATACAATTCGT
TTATTAATATATTTAATAATTAATGATTATAATTTATTATCTNTTTATAATTTATTTGAT
GAAGATTATATTANAATAAAAAGTATATTTTTATTATTATTTATAAGATTAATTACTGGA
AGATTTTTAATATGGATAATTTTTAATTATCCTTATATAATTTATTTATCATTTAATATA
AAAATAATAGTTATTTATGTAAGATTAATTGGTTTANTATTAGGTTATTTGGTTAGTAAT
ATG
>P.maximinus
TGAGCAGGAATAGTAGGAACCTCATTAAGATTATTAATTCGAACTGAATTAGGTAACCCC
GGATCTTTAATTGGAGATGATCAAATTTATAACTCTATTGTAACAGCTCATGCTTTTATT
ATAATTTTTTTTATAGTTATACCAATTATAATTGGAGGATTTGGAAATTGATTAATTCCA
TTAATATTAGGAGCTCCTGATATAGCTTTCCCCCGAATAAATAATATAAGATTTTGATTA
TTACCCCCCTCATTAACTTTATTAATTTCCAGAAGAATTGTTGAAAATGGGGCAGGAACT
GGATGAACAGTTTATCCTCCTTTATCATCTAACATTGCCCATAGAGGAACATCAGTTGAT
TTAGCTATTTTCTCTTTACATTTAGCTGGAATTTCATCTATTTTAGGAGCTATTAATTTT
ATTACAACTATTATTAATATACGAATTAACCATATATCATTTGATCAAATACCTCTTTTC
GTATGAGCAGTAGGAATTACTGCTTTACTTTTATTATTATCTTTACCTGTTTTAGCAGGT
GCTATTACAATACTTTTAACAGATCGAAATCTTAATACTTCATTTTTTGATCCTGCAGGA
AAAGGGCCTAATAAAGTTGGTTACATAGGGATTTTACAACCTTTTTCAGATGCTATTAAA
TTATTTACTAAGGAACAAATTTTTCCTATTTATTCTAATTATATATCTTATTATTTTTCT
CCAATTATTAGTTTTATTTTATCTTTAATAATTTGAATATTAATTCCTTATTATTTTAAT
ATAATTAGATTTAATTTAGGAATTTTATTTTTTTTATGTTGTACAAGAATGGGGGTATAT
ACTGTTATAGTTGCTGGGTGATCGTCAAATTCTAATTATTCTATATTAGGGGGGTTACGA
GCTGTTGCTCAAACAATTTCTTATGAAGTGAGATTAGCATTAATTATATTATCAAGAATT
ATTTTAATTATAAATTTTAATATAATATTATTTTTTATTTATCAAGATTTAGTTTGATTT
TTTTTTTTAATATTACCTTTGAGATTATGTTGAGGAGTTTATTTATTAATTCGATTTAAT
ATATTATTAATTGATATATTTTTTTTTAAATTATTATTATTATTATCTGGGTTAACAATA
TTTATAGCCGGAATTTCTGCTAATTATGAATTTGATTTAAAAAAAATTATTGCATTATCA
ACTTTAAGACAATTAGGATTGATGATAAGAATTTTAAGAATAGGATTACCAGAATTAGCT
TTTTTTCATTTATTAACACATGCTATATTTAAAGCTTTATTATTTATATGTGCTGGAGTA
ATTATTCATATAATAAATGATAATCAAGATATTCGTTTTATAGGGGGTATTAGAATATAT
ATTCCAATAACTTCTTTATGTATAAATATTTCTAATTTAGCTTTATGTGGTATTCCTTTT
TTGGCTGGGTTTTATTCTAAGGATTTAATTTTAGAAATAGTAAGAATAAGAAATTTAAAT
ATATTAATTTTTTTTTTATATTATTTTTCTACTGGTTTAACAATATTTTATACAATTCGT
TTATTAATATATTTAATAATTAATGATTATAATTTACTTTCTGTATATAATTTATATGAT
GAGGATTATATTATATTAAAAAGTATATTTTTATTATTATTTATAAGTTTAATTACTGGT
AGATTTTTAATGTGAATAATTTTTAATTATCCTTATATAATTTATTTATCATTTAATATA
AAAATAATAGTTATTTATGTAAGATTAGTTGGTATGTTTATAGGTTATTTAATTAGTAAT
ATA
>P.cardinal
YGAGCAGGAATAGTAGGAACTTCCTTAAGACTATTAATTCGAACCGAATTAGGTAATCCT
GGATTTTTAATTGGAAATGATCAAATTTATANCTCTATTGTAACAGCCCATGCTTTTATT
ATAATCTTTTTTATAGTTATACCAATTATAATCGGAGGATTTGGAAATTGATTAATTCCA
YTAATATTAGGAGCCCCTGATATAGCTTTCCCCCGAATAAATAATATAAGATTTTGATTA
TTACYCCCCTCATTAACTTTRTTAATTTCTAGAAGAATTGNNNNNNNNNNNNNNNNNNNN
GGATGAACAGTTTATCCTCCTTTATCATCTAATATTGCTCATGGAGGAGCCTCAGTTGAT
TTAGCTATCTTCTCCTTACATTTAGCTGGAATTTCATCTATTTTAGGAGCTATTAATTTC
ATTACAACTATTATTAATATACGAATTAATCATATATCATTTGATCAAATACCTCTTTTT
GTATGAGCAGTAGGAATTACTGCTTTACTTTTATTACTATCTTTACCTGTTTTAGCAGGA
GCTATTACAATACTTTTAACAGATCGAAACCTTAATACTTCATTTTTTGATCCCGCAGGA
AAAGGTCCTAATAAGGTTGGTTATATAGGGATTTTACAACCTTTTTCAGATGGTATTAAA
TTATTTACTAAGGAACAAATTTTTCCTATTTATTCTAATTATATTTCTTATTATTTTTCT
CCAGTTATTAGTTTTATTTTGTCTTTGATAATTTGAATATTAATTCCTTATTATTTTAAT
ATAATTAGATTTAATTTAGGAATTTTGTTTTTTTTATGTTGTACAAGAATAGGAGTATAT
ACTGTTATAGTTGCAGGGTGATCATCAAATTCTAATTATTCTTTATTAGGAGGATTACGA
GCTGTTGCTCAAACAATTTCTTATGAAGTAAGATTAGCATTAATTATATTATCAAGAATT
ATTTTAATTATAGATTTTAATATAATAATATTTTTTATTTATCAGGATTTAATTTGATTT
TTTTTTTTAATATTACCTTTAAGATTATGTTGAGGGATTTATTTATTGATTCGATTTAAT
ATATTATTAATTGATATATTTTTTTTTAAATTATTATTATTATTGTCTGGATTAACAATA
TTTATAGCTGGAATTTCTGCTAATTATGAATTTGATTTGAAAAAAATTATTGCATTATCA
ACTTTAAGACAATTAGGATTAATGATAAGAATTTTAAGTATAGGATTATCAGAATTAGCT
TTCTTTCATTTATTAACACATGCTATATTTAAAGCTTTATTATTTATATGTGCTGGAGTG
ATTATTCATATAATGAATGATAATCAGGATATTCGTTTTATAGGTGGTATTAGAATATTT
ATTCCAATAACTTCATTATGTATAAATATTTCTAATTTAGCTTTATGTGGGATTCCTTTT
TTAGCTGGGTTTTATTCTAAGGATTTAATTTTAGAAATAGTAAGAATAAGAAATTTAAAT
ATGTTAATTTTTTTTTTATATTATTTTTCTACAGGTTTGACAATATTTTATACTATTCGT
TTATTAATTTATTTAATAATTAATGATTATAATTTATTTTCTGTATATAATTTATATGAT
GAGGATTATATTATATTAAAAAGTATATTTTTATTATTATTTATGAGATTAATTACTGGT
AGATTTTTAATATGAATAATTTTTAATTATCCTTATATAATTTATTTATCATTTAATATA
AAAATAATAGTTATTTATGTAAGATTAATTGGAATATTTATAGGTTATTTAATTAGTAAT
ATG
>P.tenedius
TGAGCAGGAATAGTAGGAACTTCTTTAAGATTATTAATTCGTACTGAATTAGGTAACCCT
GGATCTTTAATTGGAGATGATCAAATTTATAACACTATTGTAACAGCTCATGCTTTTATT
ATAATTTTTTTTATGGTTATACCTATTATAATTGGTGGATTTGGAAATTGACTAGTGCCA
TTAATATTAGGGGCTCCAGATATAGCTTTTCCTCGAATAAATAATATAAGTTTCTGATTA
TTACCCCCCTCATTAACTCTTTTAATTTCTAGAAGAATTGTAGAAAATGGAGCAGGAACT
GGATGAACAGTTTACCCCCCTTTATCATCTAATATTGCCCACGGAGGAAGCTCAGTTGAC
TTAGCTATTTTTTCCTTACATTTAGCGGGAATTTCATCAATCTTAGGGGCAATTAATTTT
ATTACTACTATTATTAATATACGAATTAATCATATATCATTTGATCAAATACCCCTTTTT
GTATGAGCAGTTGGAATTACTGCTTTACTTTTATTATTATCTTTACCAGTTTTAGCAGGT
GCTATTACTATATTATTAACAGATCGAAACCTTAATACTTCTTTTTTTGATCCTGCAGGA
AAGGGTCCTAATAAAGTTGGATATATAGGAATTTTACAACCTTTTTCAGATGCTATTAAA
TTATTTACTAAGGAACAAATTTTTCCTTTGTACTCTAATTATATTTCATATTATTTTTCT
CCTATTATTAGTTTTATTTTATCATTAATAGTTTGAATATTAATTCCTTATTATTTTAAT
ATAATTAGATTTAATTTAGGTATTTTATTTTTTTTATGTTGCACTAGAATAGGGGTTTAT
ACTGTTATAGTTGCTGGTTGATCTTCAAATTCAAATTATTCTTTATTAGGTGGATTACGA
GCTGTTGCACAAACAATTTCTTATGAAGTGAGATTAGCTTTAATTATATTATCAAGAATT
ATTTTAATTATGGATTTTAATATAATAAAATTTTTTATTTATCAGGAATTGATTTGATTT
TTTTTTTTAATATTACCTTTAAGAATATGTTGAGGTGTTTATTTATTAATTCGATTTAAT
ATATTATTAGTTGATATATTTTTTTTTAAATTTTTATTATTATTATCTGGGTTAACAATA
TTTATAGCTGGAATTTGTGCTAATTATGAGTTTGATTTAAAAAAAATTATTGCATTGTCT
ACTTTAAGACAATTAGGATTAATAATAAGAATTTTAAGAATGGGATTACCTGAATTAGCT
TTTTTTCATTTATTAACTCATGCTATATTTAAAGCTTTATTATTTATATGTGCGGGGGTA
ATTATTCATATAATAAATGATAATCAAGATATTCGTTTTATAGGGGGTATTAGATTATAT
ATTCCAATAACTTCTTTATGTATAAATATTTCTAATTTAGCTTTATGTGGGATTCCATTT
TTAGCAGGGTTTTATTCTAAGGATTTAATTTTAGAAATAGTAAGAATAAGAAATTTAAAT
ATATTAATTTTTTTTTTATATTATTTTTCTACTGGTTTAACAGTATTTTATACAATTCGT
TTATTAATATATTTAATAATTAATGATTATAATTTATTATCTGTTTATAATTTATTTGAT
GAAGATTATATTATAATAAAAAGTATATTTTTATTATTATTTATAAGATTAATTACTGGA
AGATTTTTAATATGGATAATTTTTAATTATCCTTATATAATTTATTTATCATTTAATATA
AAAATAATAGTTATTTATGTAAGATTAATTGGTTTATTATTAGGTTATTTAGTTAGTAAT
ATG
>P.actius
TGAGCAGGAATAGTAGGAACCTCTTTAAGATTATTAATTCGTACTGAATTAGGTAATCCT
GGATCTTTAATTGGAGACGATCAAATTTATAATACTATTGTAACAGCTCATGCTTTTATT
ATAATTTTTTTTATAGTTATACCAATTATAATTGGAGGATTTGGAAATTGATTAGTTCCA
TTAATATTAGGAGCTCCAGATATAGCTTTCCCCCGAATAAATAATATAAGATTTTGACTA
TTACCCCCCTCATTAACTTTATTAATTTCCAGAAGAATTGTCGAAAATGGAGCAGGAACT
GGATGAACAGTTTATCCCCCTTTATCATCTAATATTGCTCATGGAGGTAGTTCAGTTGAC
TTAGCTATTTTTTCTTTACATTTAGCTGGAATTTCATCTATTTTAGGTGCTATTAATTTT
ATTACCACTATTATTAATATACGAATTAATAATATATCATTTGATCAAATACCTCTTTTT
GTTTGAGCAGTAGGAATTACTGCTTTACTTTTATTACTATCTTTACCTGTTTTAGCTGGT
GCTATTACAATACTTTTAACTGATCGAAATCTTAATACCTCATTTTTTGATCCTGCAGGA
AAAGGTCCTAATAAAGTTGGATATATAGGAATTTTACAACCTTTTTCTGATGCTATTAAA
TTATTTACTAAAGAACAAGTTTTTCCAATATATTCTAATTATATTTCTTATTATTTTTCT
CCTATTATTAGTTTTATTTTATCTTTAATAGTATGAATGTTAATTCCTTATTATTTTAAT
ATAATTAGATTTAATTTAGGAATTTTATTTTTTTTATGTTGTACAAGAATAGGAGTTTAT
ACTGTGATAGTTGCAGGATGATCTTCAAATTCTAATTATTCTTTATTAGGGGGATTACGA
GCTGTTGCTCAAACAATTTCATATGAAGTAAGATTAGCTTTGATTATGTTATCAAGAATT
ATATTAATTATAGATTTTAATATAATAAAATTTTTTGTTTATCAGGATTTAATTTGATTT
TTTTTTTTAATATTACCTTTAAGAATATGTTGAGGGGTTTATTTATTAATTCGATTTAAT
GTATTATTAATTGATATATTTTTTTTTAAATTATTATTATTATTATCTGGATTAACAATA
TTTATAGCAGGAATTTCTGCTAATTATGAATTTGATTTAAAAAAAATTATTGCATTATCT
ACTTTAAGACAATTAGGTTTAATAATAAGAATTTTAAGAATAGGATTACCAGAATTAGCT
TTTTTTCATTTATTAACTCATGCTATATTTAAGGCTTTATTATTTATATGTGCGGGAGTA
ATTATTCATATAATAAATGATAATCAAGATATTCGTTATATAGGGGGAATAAGTTTATAT
ATTCCCATGACTTCTTTATGTATAAATATTTCTAATTTAGCTTTATGTGGGATTCCTTTT
TTAGCTGGATTTTATTCAAAGGATTTAATTTTAGAAATAGTAAGAATAAGAAATTTAAAT
ATATTAATTTTTTTTTTATATTATTTTTCTACGGGTTTAACAATATTTTATACAATTCGT
TTATTAATGTATTTAATAATTAATGATTATAATTTATTTTCTATTTATAATTTATATGAT
GAGGATTATATTATATTAAAAAGTATATTTTTATTATTATTTATAAGTTTAATTACTGGA
AGATTTTTAATATGAATAATTTTTAATTATCCTTATATAATTTATTTATCATTTAATATA
AAAATAATGGTTATTTATGTTAGATTAATAGGTTTATTTATAGGTTATTTAATTAGTAAT
ATA
>P.bremeri
TGAGCAGGAATAGTAGGAACTTCTTTAAGATTATTAATTCGTACTGAATTAGGTAATCCT
GGATCTTTAATTGGAGATGATCAAATTTATAATACTATTGTAACAGCTCATGCTTTTATT
ATAATTTTTTTTATAGTTATACCAATTATAATTGGAGGATTTGGAAATTGATTAGTTCCC
TTAATACTAGGAGCTCCAGATATAGCTTTCCCCCGAATAAATAATATAAGATTTTGACTA
TTACCCCCTTCATTAACCCTACTAATTTCAAGAAGAATTGTCGAAAATGGAGCAGGAACT
GGATGAACAGTTTATCCCCCTTTATCATCTAATATTGCTCATGGAGGAAGTTCAGTTGAT
TTAGCTATTTTTTCTTTACATTTAGCTGGAATTTCATCTATTTTAGGGGCTATTAATTTT
ATTACAACTATTATTAATATACGAATTAATAATATATCATTTGATCAAATACCTCTTTTT
GTTTGAGCAGTAGGAATTACTGCTTTACTTTTATTATTATCTTTACCTGTTTTAGCTGGT
GCTATTACAATACTTTTAACGGACCGAAATCTTAATACCTCATTCTTTGATCCTGCAGGA
AAAGGTCCTAATAAAGTTGGGTATATAGGAATTTTACAACCTTTTTCTGATGCTATTAAA
TTATTTACTAAAGAACAAGTTTTTCCTATATATTCTAATTATATTTCTTATTATTTTTCT
CCTATTATTAGTTTTATTTTATCTTTAATAGTATGGATATTAATTCCTTATTATTTTAAT
ATAATTAGATTTAATTTAGGAGTTTTATTTTTTTTATGTTGTACAAGAATGGGAGTTTAT
ACTGTTATGGTTGCAGGATGATCTTCAAATTCTAATTATTCTTTATTGGGGGGATTACGA
GCTGTTGCTCAAACAATTTCATATGAAGTAAGATTAGCTTTAATTATATTATCAAGAATT
ATATTAATTATAGATTTTAATATGATAAAATTTTTTATTTATCAGGATTTAATTTGATTT
TTTTTTTTAATATTACCTTTAAGAATAAGTTGAGGAGTTTATTTATTAATTCGATTTAAT
ATATTATTAATTGATATATTTTTTTTTAAATTATTATTATTATTATCTGGATTAACAATA
TTTATAGCTGGAGTTTCTGCTAATTATGAGTTTGATTTAAAAAAAATTATTGCATTATCT
ACTTTAAGACAATTAGGTTTAATAATGAGAATTTTAAGAATGGGATTATCAGAATTAGCT
TTTTTTCATTTATTAACTCATGCTATATTTAAGGCTTTATTATTTATATGTGCTGGGGTA
ATTATTCATATAATAAATGATAATCAAGATATTCGTTATATAGGTGGAATTAGTTTATAT
ATTCCTATAACTTCTTTATGTATAAATATTTCTAATTTAGCTTTATGTGGAATTCCTTTT
TTAGCAGGATTTTATTCTAAGGATTTAATTTTAGAAATAGTAAGAATGAGAAATTTAAAT
ATATTAATTTTTTTTTTATATTATTTTTCTACAGGTTTGACAATATTTTATACAATTCGT
TTATTAATATATTTAATAATTAATGATTATAATTTATTTTCTATTTATAATTTATATGAT
GAGGATTATGTTATATTAAAAAGTATGTTTTTATTATTATTTATAAGTTTGGTTACTGGA
AGATTTTTAATATGAATAATTTTTAATTATCCTTATATAATTTATTTACCATTTAATATG
AAAATGATAGTTATTTATGTTAGATTAATGGGTTTATTTATAGGTTATTTAATTAGTAAT
ATA
>Hypermnestra_helios
TGAGCAGGAATAGTAGGAACTTCCTTAAGATTATTAATTCGAACTGAATTAGGTAACCCT
GGATCCTTAATTGGAGATGATCAAATTTATAATACTATTGTAACAGCTCATGCTTTTATC
ATAATTTTTTTTATAGTTATACCTATTATAATTGGAGGATTTGGAAATTGATTAGTACCA
TTAATATTAGGAGCTCCAGACATAGCATTTCCTCGAATAAATAATATAAGATTTTGATTA
TTACCTCCATCATTAACACTTTTAATTTCAAGTAGAATTGTTGAAAATGGAGCAGGAACT
GGATGAACAGTTTACCCCCCTTTATCATCTAATATTGCCCACAGAGGAAGATCAGTTGAT
TTAGCAATTTTTTCTTTACATTTAGCTGGTATTTCATCAATCTTAGGAGCTATTAATTTT
ATTACAACTATTATTAATATACGAATTAATAACATATCATTTGATCAAATACCCCTTTTT
GTTTGAGCAGTTGGAATTACAGCTCTACTTTTATTATTATCATTACCTGTATTAGCTGGA
GCTATTACTATACTTTTAACTGATCGAAATTTAAATACTTCATTTTTTGACCCCGCTGGA
AAGGGTCCTAATAAAGTAGGTTATATTGGGATTTTACAACCATTTTCTGATGCAATTAAA
TTATTTACTAAGGAACAAATTTTTCCTTTATATTCAAATTATATTTCTTATTATTTTTCT
CCTATTATTAGTTTTATTTTATCTTTAATAATTTGAATATTAATTCCATATTATTTTAAT
ATAATTAGATTTAATTTAGGAATTTTATTTTTTTTATGTTGTACTAGTATAGGAGTTTAT
ACAGTAATAGTTGCAGGTTGATCGTCAAATTCTAATTATTCATTATTGGGGGGATTGCGA
GCTGTTGCTCAAACTATTTCTTATGAAGTAAGATTAGCTTTAATTATATTATCAAGAATT
ATTATAATTATAGATTTTAATATAATAAAGTTTTATATATATCAAGATTTAGTATGGTTT
ATTTTTTTAATATTACCTTTAAGAATATGTTGGGGGGTTTATTTATTAATTCGATTTAAT
ATAATATTAATTGATATAAATATATTAAAGATTTTATTATTATTATCTGGTTTAACTATA
TTTATAGCTGGTATTTCTGCTAATTATGAATTTGATTTAAAAAAAATTATTGCATTATCT
ACTTTAAGACAATTAGGTTTAATAATAAGAATTTTAAGAATAGGTTTACCTGATTTAGCT
TTTTTTCATTTATTAACACATGCTATATTTAAGGCTTTATTATTTATGTGTGCTGGAGTT
ATTATTCATATGATAAATGATGTACAAGATATTCGATATATAGGGGGAATTAGAATATAT
ATTCCTTTAACTTCTTTATGTTTAAATATTTCAAATTTAGCTTTATGTGGAATTCCTTTT
TTAGCAGGATTTTACTCTAAGGATTTAGTTTTAGAAATAGTAAGAATAAGAAATTTAAAT
ATAATAATTTTTTTTTTATATTATATTTCTACAGGTTTAACAATATTTTATACTATTCGT
TTATTAATATATTTAATAATTAATGATTATAATTTATTTTCAATTTATAATTTGTATGAT
GAAGATTTTATTATGTTGAAAAGTATATTTATATTATTATTTATAAGTTTGATTACTGGT
AGAATATTAATATGAATAATTTTTAATTATCCTTATATAATTTATCTTTCATTTCATATA
AAAATAATAGTTATTTATGTTAGATTAATTGGTTTATTAATAGGATATTTAATTAGAAAT
ATA

>H96_apollonius
TGAGCAGGAATAGTAGGAACTTCTTTAAGATTATTAATTCGTACTGAATTAGGTAATCCC
GGATCTTTAATTGGAGATGATCAAATTTATAATACTATTGTAACAGCTCATGCTTTTATT
ATAATTTTTTTCATAGTTATACCAATTATAATTGGAGGATTTGGAAATTGATTAGTACCA
TTAATATTAGGAGCCCCAGATATAGCTTTCCCCCGAATAAATAATATAAGATTTTGATTA
TTACCCCCCTCATTAACTCTACTAATTTCTAGAAGAATTGTTGAAAATGGAGCAGGAACT
GGATGAACAGTTTATCCCCCTTTATCCTCTAATATTGCTCATGGAGGTAGCTCAGTTGAC
TTAGCCATTTTTTCATTACATTTAGCTGGAATTTCATCTATTTTAGGAGCTATTAATTTT
ATTACAACTATTATTAATATACGAATTAATAATATATCATTTGATCAAATACCTCTTTTT
GTTTGAGCAGTAGGAATTACAGCTTTACTTTTATTATTATCTTTACCTGTTTTAGCTGGT
GCTATTACAATACTTTTAACAGATCGAAATCTTAATACCTCATTTTTTGATCCAGCAGGA
AAAGGCCCTAATAAAGTTGGATATATAGGAATTTTACAGCCTTTTTCTGATGCTATTAAA
TTATTTACTAAAGAACAAGTTTTTCCAAAATATTCTAATTATATTTCTTATTATTTTTCT
CCTATTATTAGTTTTATTTTATCTTTAATGGTATGGATACTGATTCCTTATTATTTTAAT
ATAATTAGATTTAATTTAGGAATTTTATTTTTTTTATGTTGTACAAGAATAGGAGTTTAT
ACTGTAATAGTTGCGGGATGATCTTCAAATTCTAATTATTCTTTATTAGGGGGGTTACGA
GCTGTTGCTCAAACAATTTCTTATGAAGTAAGATTAGCTTTAATTATATTATCAAGAATT
ATATTAATTATAGATTTTAATATAATAAAATTTTTTATTTATCAGGATTTAATTTGATTT
TTTTTTTTAATATTACCTTTAAGAATGTGTTGAGGAGTTTATTTATTAATTCGATTTAAT
ATATTATTAATTGATATATTTTTTTTTAAGTTATTATTATTATTATCTGGATTAACAATA
TTTATAGCTGGAATTACTGCTAATTATGAGTTTGATTTAAAAAAAATTATTGCATTATCT
ACTTTAAGACAATTAGGTTTAATAATAAGAATTTTAAGAATAGGATTACCAGAGTTAGCT
TTTTTTCATTTATTAACTCATGCTATATTTAAGGCTTTATTATTTATATGTGCTGGAGTA
ATTATTCATATAATAAATGATAATCAAGATATTCGTTTTATAGGGGGAATTAGTTTATAT
ATTCCTATAACTTCTTTATGTATAAATATTTCAAATTTAGCTTTATGTGGAATTCCTTTT
TTAGCTGGATTTTATTCTAAGGATTTAATTTTAGAAATAGTAAGAATGAGAAATTTAAAT
ATATTAATTTTTTTTTTATATTATTTTTCTACGGGTTTAACGATATTTTATACAATTCGT
TTATTAATATATTTAATAATTAATGATTATAATTTATTTTCTATTTATAATTTATATGAT
GAGGATTATATTATATTAAAAAGTATATTTTTATTATTATTTATAAGTTTAGTTACTGGA
AGATTTTTAATATGAGTAATTTTTAATTATCCTTATATAATTTATTTATCATTTAATATA
AAAATAATAGTTATTTATGTTAGATTAATAGGGATATTTATAGGGTATTTAATTAGTAAT
ATA
>P.cephalus
TGAGCAGGAATAGTAGGAACTTCATTAAGATTATTAATTCGAACTGAATTAGGTAATCCT
GGATCTTTAATTGGAGATGATCAAATTTACAATACTATTGTAACAGCTCATGCTTTTATT
ATGATTTTCTTTATAGTTATACCAATTATAATTGGAGGATTTGGAAATTGATTAGTTCCA
TTAATATTAGGAGCTCCTGATATAGCTTTCCCCCGAATAAATAATATAAGATTCTGATTA
TTACCACCTTCATTAACTTTATTAATTTCTAGAAGAATTGTTGAAAATGGAGCAGGAACT
GGATGAACAGTTTACCCCCCTTTATCATCTAATATTGCTCATGGAGGAAGATCAGTTGAT
TTAGCTATTTTCTCTCTACATTTAGCTGGAATTTCATCTATTTTAGGAGCTATTAATTTT
ATTACAACTATTATTAATATACGAATTAATCATATATCATTTGATCAAATACCTCTTTTT
GTATGAGCAGTAGGAATTACTGCTTTACTTTTATTATTATCCCTACCTGTTTTAGCAGGA
GCTATTACTATACTTTTAACAGATCGAAACCTTAATACTTCTTTTTTTGATCCTGCAGGA
AAAGGTCCTAATAAAGTTGGATATATAGGAATTTTACAACCTTTTTCTGATGCTATTAAA
TTATTTACTAAGGAGCAAACTTTTCCTATATATTCTAATTATGTTTCTTATTATTTTTCT
CCTATTATTGGTTTTATTTTATCTTTAATGATTTGAATATTAATTCCTTATTATTTTAAT
ATATTTAGATTTAATTTAGGTATTTTATTTTTTTTATGTTGTACTAGAATAGGAGTATAT
ACTGTTATAGTAGCAGGGTGATCATCAAATTCTAATTATTCATTGTTAGGAAGATTACGA
GCTGTTGCTCAAACAATTTCTTATGAAGTAAGATTAGCTTTAATTATATTATCAAGAATT
ATTTTAATTATAGATTTTAATATAATAAAATTTTTTATTTATCAAGATTTAATTTGATTT
TTTTTTTTAATATTGCCTTTAAGAATATGTTGAGGAGTTTATTTATTAATTCGATTTAAT
ATATTATTAGTTGATATATTTTTTTTTAAATTATTATTATTATTATCTGGGTTAACAATA
TTAATAGCTGGAATTTCTGCTAATTATGAGTTTGATTTAAAAAAAATTATTGCATTATCT
ACTTTAAGACAATTAGGGTTAATAATAAGAATTTTAAGAATAGGGTTACCAGAATTAGCT
TTTTTTCATTTATTAACTCATGCTATATTTAAAGCTTTATTATTTATATGTGCTGGAGTA
ATTATTCATATAATAAATGATAATCAGGATATTCGTTTTATAGGAGGTATTAGATTATAT
ATTCCTATAACTTCTTTATGTATAAATATTTCTAATTTAGCTTTATGTGGAGTTCCTTTT
TTAGCTGGATTTTATTCTAAAGATTTAATTTTAGAAATAGTAAGAATAAGAAATTTAAAT
ATATTAATTTTTTTTTTATATTATTTTTCTACAGGTTTAACAATATTTTATACTATTCGT
TTATTAATATATTTAATAATTAATGATTATAATTTATTTTCTATTTATAATTTATATGAT
GAAGATTATATTATATTAAAAAGTATATTTTTATTATTATTTATAAGTTTAATTACAGGT
AGATTTTTAATATGAATAATTTTTAATTATCCATATATAATTTATTTATCATTTAATTTA
AAAATAATAGTTATTTATGTGAGATTAATTGGTTTAATTATAGGATATTTAATTAGAAAT
ATA
>P.epaphus
TGAGCAGGAATAGTAGGAACTTCTTTAAGATTATTAATTCGTACTGAATTAGGTAATCCT
GGATCTTTAATTGGAGATGATCAAATTTATAATACTATTGTAACAGCTCACGCTTTTATT
ATAATTTTTTTTATAGTTATACCAATCATAATTGGAGGATTTGGAAATTGATTAGTTCCA
TTAATATTAGGAGCTCCAGATATAGCTTTCCCCCGAATAAACAATATAAGATTTTGATTA
TTACCCCCCTCATTAACTTTATTAATTTCCAGAAGTATCGTCGAAAATGGAGCAGGAACT
GGATGAACAGTTTATCCCCCTTTATCATCTAATATTGCTCATGGAGGTAGCTCAGTTGAT
TTAGCTATTTTTTCTTTACATTTAGCTGGAATTTCATCTATCTTAGGAGCTATTAATTTT
ATTACAACTATTATTAATATACGAATTAATAATATATCATTTGATCAAATACCTCTTTTT
GTCTGAGCAGTAGGAATTACCGCTTTACTTTTATTATTATCTTTACCTGTTTTAGCAGGT
GCTATTACAATACTTCTAACAGATCGAAATCTTAATACCTCATTTTTTGATCCTGCAGGA
AAAGGTCCTAATAAGGTTGGATATATAGGAATTTTACAGCCTTTTTCTGATGCTATTAAA
TTATTTACTAAAGAACAAGTTTTTCCAATATATTCTAATTATATTTCTTATTATTTTTCT
CCTATTATTAGTTTTATTTTATCTTTAATAGTGTGAATATTAATTCCCTATTATTTTAAT
ATAATTAGATTTAATTTAGGAATTTTATTTTTTTTATGTTGTACAAGAATAGGAGTTTAT
ACTGTTATGGTTGCAGGATGATCTTCAAATTCTAATTATTCTTTATTAGGGGGATTACGA
GCTGTTGCACAAACAATTTCATATGAAGTAAGATTAGCTTTAATTATACTATCAAGAATT
ATATTAATTATAGATTTTAATATAATAAAATTTTTTATTTATCAGGATTTAATTTGATTT
TTTTTTTTAATATTACCTTTAAGAATATGTTGAGGGGTTTATTTATTAATTCGATTTAAT
ATGTTATTAATTGATATATTTTTTTATAAATTATTATTATTATTATCTGGATTGACAATA
TTTATAGCTGGAATTTCTGCTAATTATGAATTTGATTTAAAAAAAATTATTGCATTGTCT
ACTTTAAGACAATTAGGTTTAATAATAAGAATTTTAAGAATAGGATTACCAGAATTAGCT
TTTTTTCATCTATTAACTCATGCTATATTTAAGGCTTTATTATTTATATGTGCTGGAGTA
ATTATTCATATAATAAATGATAATCAAGATATTCGTTATATAGGGGGAATTAGTTTATAT
ATTCCTATGACTTCTTTATGTATAAATATTTCTAATTTAGCTTTATGTGGAATTCCTTTT
TTAGCTGGATTTTATTCTAAGGATTTAATTTTAGAAATAGTAAGAATAAGAAATTTAAAT
ATATTAATTTTTTTTTTATATTATTTTTCTACAGGTTTAACAATATTTTATACAATTCGT
TTATTAATGTATTTAATAATTAATGATTATAATTTATTTTCTATTTATAATTTATATGAT
GAGGATTATGTTATATTAAAAAGTATATTTTTATTATTATTTATAAGTTTAATTACTGGA
AGATTTTTGATATGAATAATTTTTAATTATCCTTATATAATTTATTTATCATTTAATATA
AAAATAATAGTTATTTATGTTAGATTAATAGGTTTATTTATAGGTTATTTAATTAGTAAT
ATA
>P.augustus
TGAGCAGGAATAGTAGGAACTTCTTTAAGATTACTAATTCGTACTGAATTAGGTAATCCT
GGATCTCTAATTGGAGATGATCAAATTTATAATACTATTGTAACAGCTCATGCTTTTATT
ATAATTTTTTTTATAGTTATACCTATTATAATCGGAGGATTTGGAAATTGATTAATTCCT
TTAATGTTAGGGGCTCCAGATATAGCTTTCCCCCGAATAAATAACATAAGATTTTGATTA
TTACCTCCTTCTTTAACTTTATTAATTTCTAGAAGAATTGTTGAAAATGGAGCAGGAACT
GGATGAACAGTTTATCCCCCCTTATCTTCTAATATTGCTCATAGAGGAAGATCTGTTGAT
TTAGCTATTTTCTCCCTACATTTAGCTGGAATCTCTTCTATTTTAGGAGCTATTAATTTT
ATTACAACTATTATCAATATACGAATCAATCACATATCATTTGATCAAATACCTCTTTTT
GTATGAGCAGTTGGAATTACTGCTTTACTTTTATTATTATCTTTACCTGTTTTAGCAGGT
GCTATTACTATACTTTTAACAGATCGAAATCTTAATACTTCATTTTTTGATCCCGCAGGA
AAGGGTCCTAATAAGGTTGGTTATATGGGAATTTTACAGCCTTTTTCAGATGCTATTAAA
TTATTTACTAAGGAACAAACTTTTCCAATTTATTCTAATTATATTACTTATTATTTTTCT
CCAATTATTGGATTTATTTTATCTTTAATAGTTTGAATATTAATTCCTTATTATTTTAAT
ATGATTAGATTTAATTTAGGGGTTTTATTTTTTTTATGTTGTACTAGAATAGGGGTATAT
ACTGTTATAGTTGCTGGGTGGTCAGCAAATTCTAATTATTCTTTATTAGGGAGATTACGA
GCTGTTGCTCAAACAATTTCTTATGAAGTGAGATTAGCTTTAATTATACTATCAAGAATT
ATTTTAATTTTGGATTTTAATATAATAATATTTTTTATTTATCAAGATTTAATTTGATTT
TTTTTTTTAATATTACCTTTAAGAATATGTTGAGGTGTATATTTATTAATTCGATTTAAT
ATATTATTAATTGATATATTTTTTTTTAAGATATTATTATTATTATCTGGGTTAACAATA
TTTATAGCTGGAATTTCAGCAAATTATGAATTTGATTTAAAAAAAATTATTGCTTTATCA
ACTTTAAGACAATTAGGTTTAATAATAAGAATTTTAAGTATAGGATTACCTGAATTAGCT
TTTTTTCATTTATTAACACATGCTATATTTAAGGCTTTATTATTTATATGTTCTGGAGTA
ATTATTCATATAATAAATGATAATCAAGATATTCGTTTTATAGGAGGTATTAGAATATAT
ATTCCAATAACTTCTTTATGTATAAATATTTCTAATTTAGCTTTATGTGGAGTTCCTTTT
TTGGCTGGGTTTTATTCTAAGGATTTAATTTTAGAAATAGTAAGAATAAGAAATTTAAAT
ATATTAATTTTTTTTTTATATTATTTTTCTACTGGTTTAACAATATTTTATACTATTCGT
TTATTAATATATTTAATAATTAATGATTATAATTTATTTTCTATATATAATTTATATGAT
GAGGATTATGTTATATTAAAAAGTATGTTTTTATTGTTATTTATAAGTTTAGTTACTGGA
AGATTTTTAATGTGAATAATTTTTAATTATCCTTATATAATTTATTTATCATTTAATATG
AAAATAATAGTTATTTATGTAAGATTAATTGGTATATTTATAGGATATTTAATTAGTAAT
ATA
>P.imperator
TGAGCAGGAATAGTAGGAACTTCTTTAAGATTATTAATTCGCACTGAATTAGGTAATCCT
GGTTCTCTAATTGGAGATGATCAAATTTATAATACTATTGTAACAGCTCATGCTTTTATT
ATAATTTTTTTTATGGTTATACCTATTATAATTGGAGGATTTGGAAATTGATTAATTCCC
TTAATATTAGGAGCCCCAGATATAGCTTTCCCCCGAATAAATAATATAAGATTTTGATTA
TTACCCCCTTCTTTAACTTTATTAATTTCTAGAAGAATTGTTGAAAATGGGGCAGGAACT
GGATGAACAGTTTATCCCCCATTATCTTCTAATATTGCTCATAGAGGAAGATCAGTTGAT
TTAGCTATTTTCTCCTTACATTTAGCTGGAATTTCTTCTATTTTAGGAGCTATTAATTTT
ATTACAACTATTATCAATATACGAATCAATCACATATCATTTGATCAAATACCTCTTTTT
GTATGAGCAGTTGGAATTACTGCTTTACTTTTATTATTATCTTTACCTGTTTTAGCGGGA
GCTATTACCATACTTTTAACAGATCGAAATCTTAATACTTCATTTTTCGATCCCGCAGGA
AAAGGTCCTAATAAGGTTGGTTATATGGGAATTTTACAGCCTTTTTCAGATGCTATTAAA
TTATTTACTAAGGAACAAACTTTTCCAATTTATTCTAATTATATTTCTTATTATTTTTCT
CCAATTATTGGATTTATTTTATCTTTAATAGTTTGAATATTAATTCCTTATTATTTTAAT
ATGGTTAGATTTAATTTAGGGATTTTATTTTTTTTATGTTGTACTAGAATAGGGGTGTAT
ACCGTTATAGTTGCTGGGTGATCAGCAAATTCTAATTATTCTTTATTAGGAAGATTACGA
GCTGTTGCTCAAACAATTTCTTATGAAGTAAGATTAGCTTTAATTATATTATCAAGAATT
ATTTTAATTTTAGATTTTAATATAATAATATTTTTTGTTTATCAAGATTTAATTTGATTT
TTTTTTTTAATATTACCTTTAAGAATATGTTGAGGAGTGTATTTATTAATTCGATTTAAT
GTATTATTAATTGATATATTTTTTTTTAAGATATTATTATTATTATCTGGATTAACTATG
TTTATAGCTGGTATTTCAGCTAATTATGAGTTTGATTTAAAAAAAATTATTGCTTTATCA
ACTTTAAGACAATTAGGTTTAATAATAAGAATTTTAAGAATAGGATTGCCTGAATTAGCT
TTTTTTCATTTATTAACGCATGCTATATTTAAAGCTTTATTATTTATATGTGCGGGGGTA
ATTATTCATATAATAAATGATAATCAAGATATTCGTTTTATAGGGGGTATTAGAATATAT
ATTCCAATAACTTCTTTATGTATAAATATTTCTAATTTAGCTTTATGTGGAATTCCTTTT
TTGGCTGGATTTTATTCTAAGGATTTAATTTTAGAGATGGTAAGAATAAGAAATTTAAAT
ATACTAATTTTTTTTTTTTATTATTTTTCTACTGGTTTAACAATATTTTATACTATTCGT
TTATTAATATATTTAATGATTAATGATTATAATTTATTTTCTATATATAATTTATATGAT
GAAGATTATATTATGTTAAAAAGTATATTTTTATTATTATTTATAAGTTTAGTTACTGGA
AGTTTTTTAATATGAATAATTTTTAATTATCCTTATATAATTTATTTATCATTTAATATG
AAAATAATAGTTATATATGTGAGATTAATTGGTATATTTATAGGGTATTTAATTAGTAAT
ATA

>P.nomion
TGAGCAGGAATAGTAGGAACTTCTTTAAGATTATTAATTCGTACTGAATTAGGTAATCCT
GGATCTTTAATTGGAGATGATCAAATTTATAATACTATTGTAACAGCTCACGCTTTTATT
ATAATTTTTTTTATAGTTATACCAATCATAATTGGAGGATTTGGAAATTGATTAGTTCCA
TTAATATTAGGAGCTCCAGATATAGCTTTCCCCCGAATAAACAATATAAGATTTTGATTA
TTACCCCCCTCATTAACTTTATTAATTTCCAGAAGTATCGTCGAAAATGGAGCAGGAACT
GGATGAACAGTTTATCCCCCTTTATCATCTAATATTGCCCATGGAGGTAGCTCAGTTGAT
TTAGCTATTTTTTCTTTACATTTAGCTGGAATTTCATCTATCTTAGGAGCTATTAATTTT
ATTACAACTATTATTAATATACGAATTAATAATATATCATTTGATCAAATACCTCTTTTT
GTTTGGGCAGTAGGAATTACCGCTTTACTTTTATTATTATCTTTACCTGTTTTAGCAGGT
GCTATTACAATACTTCTAACAGATCGAAATCTTAATACCTCATTTTTTGATCCTGCAGGA
AAAGGTCCTAATAAGGTTGGATATATAGGAATTTTACAGCCTTTTTCTGATGCTATTAAA
TTATTTACTAAAGAACAAGTTTTTCCAATATATTCCAATTATATTTCTTATTATTTTTCT
CCTATTATTAGTTTTATTTTATCTTTAATAGTGTGAATATTAATTCCCTATTATTTTAAT
ATAATTAGATTTAATTTAGGAATTTTATTTTTTTTATGTTGTACAAGAATAGGAGTTTAT
ACTGTTATGGTTGCAGGATGATCTTCAAATTCTAATTATTCTTTATTAGGGGGATTACGA
GCTGTTGCACAAACAATTTCATATGAAGTAAGATTAGCTTTAATTATATTATCAAGAATT
ATATTAATTATAGATTTTAATATAATAAAATTTTTTATTTATCAGGATTTAATTTGATTT
TTTTTTTTAATATTACCTTTAAGAATATGTTGAGGGGTTTATTTATTAATTCGATTTAAT
ATGTTATTAATTGATATATTTTTTTATAAATTATTATTATTATTATCTGGGTTGACAATA
TTTATAGCTGGAATTTCTGCTAACTATGAATTTGATTTAAAAAAAATTATTGCATTGTCT
ACTTTAAGACAATTAGGTTTAATAATAAGAATTTTAAGAATAGGATTACCAGAATTAGCT
TTTTTTCATCTATTAACTCATGCTATATTTAAGGCTTTATTATTTATATGTGCTGGAGTA
ATTATTCATATAATAAATGATAATCAAGATATTCGTTATATAGGGGGAATTAGTTTATAT
ATTCCTATAACTTCTTTATGTATAAATATTTCTAATTTAGCTTTATGTGGGATTCCTTTT
TTAGCTGGATTTTATTCTAAGGATTTAATTTTAGAAATAGTAAGAATAAGAAATTTAAAT
ATATTAATTTTTTTTTTATATTATTTTTCTACAGGTTTAACAATATTTTATACAATTCGT
TTATTAATGTATTTAATAATTAATGATTATAATTTATTTTCTCTTTATAATTTATATGAT
GAGGATTATGTTATATTAAAAAGTATATTTTTATTATTATTTATAAGTTTAATTACTGGA
AGATTTTTAATATGAATAATTTTTAATTATCCTTATATAATTTATTTATCATTTAATATA
AAAATAATAGTTATTTATGTTAGATTAATAGGTTTATTTATAGGTTATTTAATTAGTAAT
ATA

>P.simonius
TGAGCAGGAATAACAGGAACTTCTTTAAGATTATTAATTCGTACTGAATTAGGTAATCCC
GGATCTTTAATTGGAGATGATCAAATTTATAATACTATTGTAACAGCTCATGCTTTTATT
ATAATTTTTTTTATAGTTATACCAATTATAATTGGAGGATTTGGAAATTGATTAGTTCCA
TTAATATTAGGAGCTCCTGATATAGCTTTCCCTCGAATAAATAATATAAGATTTTGATTA
TTACCCCCTTCATTAACTTTATTAATTTCTAGAAGAATAGTAGAAAATGGAGCAGGAACT
GGATGAACAGTTTATCCTCCTTTATCATCTAATATTGCTCATAGAGGAAGATCAATTGAT
TTAGCTATTTTTTCTCTTCATTTAGCTGGAATTTCATCTATTTTAGGAGCTATTAATTTT
ATTACAACTATTATTAATATACGAATTAATCACTTATCATTTGATCAAATACCTCTTTTT
GTATGAGCAGTAGGAATTACTGCTTTACTCTTATTATTATCTTTACCTGTTTTAGCTGGT
GCTATTACTATACTTTTAACAGATCGAAATCTTAATACTTCATTTTTTGATCCTGCAGGA
AAAGGGCCTAATAAAGTTGGATATGTAGGAATTTTACAACCTTTTTCAGATGCTATTAAA
TTATTTACTAAAGAACAAATTTTTCCTATTTATTCTAATTATATTTCTTATTATTTTTCA
CCTATTATTAGATTTATTTTATCTTTAATAGTTTGATTATTAATTCCTTATTATTTTAAT
ATAGTTAGATTTAATTTAGGTATTTTATTTTTTTTATGTTGTACAAGAATAGGGGTTTAT
ACAGTTATAGTTGCAGGATGATCATCAAATTCTAATTATTCTTTATTAGGAGGTTTACGA
GCTGTTGCACAAACAATTTCTTATGAAGTAAGATTAGCTTTAATTATATTATCAAGAATT
ATTTTAATTATAGATTTTAATATGATAAAATTTTTTATTTATCAGGATTTAATTTGATTT
TTTTTTTTAATATTACCTTTAAGAATATGTTGAGGAGTTTATTTATTAATTCGATTTAAT
TTATTATTAAATGATATATTTTTTTTTAAATTTTTATTATTATTATCTGGATTAACAATA
TTTATAGCAGGAATTTCTGCTAATTATGAATTTGATTTAAAAAAAATTATTGCTTTATCA
ACTTTAAGACAATTAGGATTAATAATAAGAATTTTAAGAATAGGATTACCAGAATTAGCT
TTTTTTCATTTATTAACTCATGCTATATTTAAAGCTTTATTATTTATATGTGCAGGTGTA
ATTATTCATATAATAAATGATAATCAAGATATTCGATTTATAGGTGGCATTAGATTGTAT
ATTCCAATAACTTCTTTATGTATAAATATTTCTAATTTAGCTTTATGTGGAATTCCTTTT
TTAGCTGGATTTTATTCTAAAGATTTAATTTTGGAAGTAGTAAGAATAAGAAATTTAAAT
ATATTAATTTTTTTTTTATATTATATTTCTACAGGTTTAACAATATTTTATACAATTCGT
TTATTAATATATTTAATAATTAATGATTATAATTTATTTTCAGTATATAATTTATATGAT
GAAGATTATGTTATATTAAAAAGTATATTTTTATTATTATTTATAAGTTTAATTACTGGA
AGATTTTTAATATGAATAATTTTTAATTATCCTTATATAATTTATTTATCATTTAATATA
AAAATAATAGTAATTTATGTAAGATTAATTGGTTTATTTATAGGTTATTTAATTAGAAAT
ACA
>P.boedromius
TGAGCAGGAATAGTAGGAACTTCTTTAAGATTATTAATTCGTACTGAATTAGGTAATCCT
GGATCTTTAATTGGAGATGATCAAATTTATAATACCATTGTAACAGCTCATGCTTTTATT
ATAATTTTTTTTATAGTTATACCAATTATAATTGGAGGATTTGGAAATTGATTAGTTCCA
TTAATATTAGGAGCTCCTGATATAGCATTTCCTCGAATAAATAATATAAGATTTTGATTA
TTACCTCCTTCATTAACTTTATTAATTTCTAGAAGAATAGTAGAAAATGGGGCAGGAACT
GGATGAACAGTTTATCCTCCTTTATCATCTAATATTGCTCATGGGGGAAGATCAGTTGAT
TTAGCTATTTTTTCTCTTCATTTAGCTGGAATTTCATCTATTTTAGGAGCTATTAATTTT
ATTACAACTATTATTAATATACGAATTAATCACTTATCATTTGATCAAATACCTCTTTTT
GTATGAGCAGTAGGAATTACTGCTTTACTATTATTATTATCCTTACCTGTTTTAGCTGGT
GCTATTACTATACTTTTAACAGATCGGAATCTTAATACTTCATTTTTTGATCCTGCAGGA
AAAGGGCCTAATAAAGTTGGGTATATAGGAATTTTACAACCTTTTTCAGATGCTATTAAA
TTATTTACTAAGGAGCAAATTTTTCCTATTTATTCTAATTATATTTCTTATTATTTTTCT
CCTATTATTAGTTTTATTTTATCTTTAATAGTTTGATTATTAATTCCTTATTATTTTAAT
ATAGTTAGATTTAATTTAGGTATTTTATTTTTTTTATGTTGTACAAGAATAGGGGTTTAT
ACAGTTATGGTTGCAGGATGATCATCAAATTCTAATTATTCTTTATTAGGAGGTTTACGA
GCTGTTGCACAAACAATTTCTTATGAAGTAAGATTAGCTTTAATTATATTATCAAGAATT
ATTTTAATTATAGATTTTAATATAATAAAATTTTTTATTTATCAAGATTTAATTTGATTT
TTTTTTTTAATATTACCTTTAAGAATATGTTGAGGGGTTTATTTATTAATTCGATTTAAT
TTATTATTAAATGATATATTTTTTTTTAAATTTTTATTATTGTTATCTGGATTAACAATA
TTTATAGCAGGAATTTCAGCTAATTATGAATTTGATTTAAAAAAAATTATTGCTTTATCA
ACTTTAAGACAATTAGGATTAATAATAAGAATTTTAAGAATAGGATTACCAGAATTAGCT
TTTTTTCATTTATTAACTCATGCTATATTTAAAGCTTTATTATTTATATGTGCAGGAGTA
ATTATTCATATAATAAATGATAATCAAGATATTCGATTTATAGGAGGTATTAGATTATAT
ATTCCAATAACTTCTTTATGTATAAATATTTCTAATTTAGCTTTATGTGGAATTCCTTTT
TTAGCTGGATTTTATTCTAAAGATTTAATTTTAGAAATAATAATAATAAGAAATTTAAAT
ATATTAATTTTTTTTTTATATTATATTTCTACAGGTTTAACAATATTTTATACAATTCGT
TTATTAATATATTTAATAATTAATGATTATAATTTATTTTCAGTATATAATTTATATGAT
GAAGATTATATTATATTAAAAAGTATATTTTTATTATTATTTATAAGTTTAATTACTGGA
AGATTTTTAATATGAATAATTTTTAATTATCCTTATATAATTTATTTATCATTTAATATA
AAAATAATGGTAATTTATGTAAGATTAATTGGTTTATTTATAGGTTATTTAATTAGAAAT
ATA
>P.andreji
TGAGCAGGAATAGTAGGAACTTCTTTAAGATTATTAATTCGTACTGAATTAGGTAATCCT
GGATCTTTAATTGGAGATGATCAAATTTATAATACTATTGTAACAGCTCATGCTTTTATT
ATAATTTTTTTTATAGTTATACCAATTATAATTGGAGGATTTGGAAATTGATTAATTCCA
TTAATATTAGGAGCTCCTGATATAGCTTTCCCTCGAATAAATAATATAAGATTTTGATTA
TTACCTCCTTCATTAACTTTATTAATTTCTAGAAGAATAGTCGAAARTGGRGCAGGAACT
GGATGAACAGTCTATCCCCCTTTATCATCTAATATTGCTCATGGRGGAAGATCAGTTGAT
TTAGCTATTTTTTCTCTTCATTTAGCTGGAATTTCATCTATTTTAGGAGCTATTAATTTT
ATTACAACTATTATTAAYATACGAATTAATCACTTATCATTTGATCAAATACCTCTTTTT
GTATGAGCAGTAGGAATTACTGCTTTACTCTTATTATTATCTTTACCTGTTTTAGCTGGT
GCTATTACTATACTTTTAACAGACCGAAATCTTAATACTTCATTTTTTGATCCTGCAGGA
AAAGGGCCTAATAAAGTTGGGTATGTAGGAATTTTACAACCTTTTTCGGATGCTATTAAA
TTATTTACTAAGGGACAAATTTTTCCTATTTATTCTAATTATATATCTTATTATTTTTCT
CCTATTATTAGTTTTATCTTATCTTTGATAGTTTGATTATTAATTCCTTATTATTTTAAT
ATAGTTAGATTTAATTTAGGTATTTTATTTTTTTTATGTTGTACAAGAATAGGGGTTTAT
ACAGTTATAGTTGCAGGATGATCATCAAATTCTAATTATTCTTTATTAGGAGGTTTACGA
GCTGTTGCACAAACAATTTCTTATGAAGTAAGATTAGCTTTAATTATATTATCAAGAATT
ATTTTAATTATAGATTTTAATATAATAGAATTTTTTATTTATCAGGATTTAATTTGATTT
TTTTTTTTAATTTTACCTTTAAGAATATGTTGAGGGGTTTATTTATTAATTCGATTTAAT
TTATTATTAAATGATATATTTTTTTTTAAATTTTTATTATTATTATCTGGATTAACAATA
TTTATAGCAGGAATTTCTGCTAATTATGAATTTGATTTAAAAAAAATTATTGCTTTATCA
ACTTTAAGACAATTAGGATTAATAATAAGAATTTTAAGAATAGGATTACCAGAATTAGCT
TTTTTTCATTTATTAACTCATGCTATATTTAAAGCTTTATTATTTATATGTGCAGGGGTA
ATTATTCATATAATAAATGATAATCAAGATATTCGATTTATAGGAGGTATTAGATTATAT
ATTCCAATAACTTCTTTATGTATAAATATTTCTAATTTAGCTTTATGTGGAATTCCTTTT
TTAGCTGGATTTTATTCTAAGGATTTAATTTTAGAAATAGTAAGAATAAGAAATTTAAAT
ATATTAATTTTTTTTTTATATTATATTTCTACAGGTTTAACAATATTTTATACAATTCGT
TTATTAATATATTTAATAATTAATGATTATAATTTATTTTCAGTATATAATTTATATGAT
GAAGATTATGTTATATTAAAAAGTATATTTTTATTATTATTTATAAGTTTAATTACTGGG
AGATTTTTAATATGAATAATTTTTAATTATCCTTATATAATTTATTTATCATTTAATATA
AAAATAATAGTAATTTATGTAAGATTAATTGGTTTATTTATAGGTTATTTAATTAGAAAT
ATA
>P.honrathi
TGAGCAGGAATAGTAGGAACTTCTTTAAGATTATTAATTCGTACTGAATTAGGTAACCCTGGATCTTTAATTGGAGATGATCAAATCTATAATACTATTGTAACAGCTCATGCTTTTATTATAATTTTTTTTATAGTTATACCAATTATAATTGGAGGATTTGGAAATTGATTAGTACCATTAATATTAGGAGCYCCAGATATAGCTTTCCCCCGAATAAATAATATAAGATTTTGATTATTACCCCCTTCATTAACTTTATTAATTTCTAGAAGAATTGTTGAAAATGGAGCRGGAACTGGATGAACTGTTTACCCTCCTTTATCTTCTAATATCRCTCATRGRGGTAGTTCAGTTGATTTAGCTATTTTTTCTTTACATTTAGCCGGAATTTCATCTATTTTAGGAGCTATTAATTTTATTACAACTATTATTAATATACGAATTAATAATATGTCATTTGATCAAATACCTCTCTTTGTATGAGCAGTAGGAATTACAGCTTTACTTTTATTATTATCTTTACCTGTTTTAGCTGGTGCTATTACCATACTTTTAACAGATCGAAATCTTAATACTTCATTTTTTGATCCAGCAGGAAAGGGCCCTAATAAAGTTGGATATATAGGAATTTTACAGCCTTTTTCTGATGCTATTAAATTATTTACTAAAGAACAAGTTTTTCCAAAATATTCTAATTATATTTCTTATTATTTTTCTCCTATTATTAGTTTTATTTTATCTTTAATGGTATGGATACTGATTCCTTATTATTTTAATATAGTTAGATTTAATTTAGGTATTTTATTTTTTTTATGTTGTACAAGAATAGGGGTTTATACTGTAATAGTTGCGGGATGATCTTCAAATTCTAATTATTCTTTATTAGGGGGGTTACGAGCTGTTGCTCAAACAATTTCTTATGAAGTAAGATTAGCTTTAATTATATTATCAAGAATTATATTAATTATAGATTTTAATATAATAAAATTTTTTATTTATCAGGATTTAATTTGATTTTTTTTTTTAATATTACCTTTAAGAATGTGTTGGGGAGTATATTTATTAATTCGATTTAATATATTATTAATTGATATATTTTTTTTTAAATTATTATTATTGTTATCTGGATTGACAATATTTATGGCTGGAATTCCTGCTAATTATGAATTTGATTTAAAAAAAATTATTGCTTTATCTACTTTAAGACAATTAGGTTTAATGATAAGAATTTTAAGAATAGGATTACCAGAGTTAGCTTTTTTTCATTTATTAACTCATGCTATATTTAAGGCTTTATTATTTATATGTGCTGGGGTAATTATTCATATAATAAATGATAATCAAGATATTCGTTTTATAGGTGGGATTAGTTTATATATTCCTATAACTTCTTTATGTATAAATATTTCTAATTTAGCTTTATGTGGAATTCCTTTTTTAGCTGGGTTTTATTCTAAGGATTTAATTTTAGAAATAGTAAGAATAAGAAATTTAAATATATTAATTTTTTTTTTATATTATTTTTCTACAGGTTTAACAATATTTTATACAATTCGTTTATTAATATATTTAATAATTAATGGCTATAATTTATTTTCCATTTATAATTTATATGATGAGGATTATATTATATTAAAAAGTATATTTTTATTATTATTTATAAGTTTAGTTACTGGAAGATTTTTAATATGAATAATTTTTAATTATCCTTATATAATTTATTTATCATTTAATATAAAAATAATAGTTATTTATGTTAGATTAATAGGATTATTTATAGGTTATTTAATTAGTAATATA
