# Supplementary material for: Phylogeny and Biogeographic History of Parnassius Butterflies (Papilionidae: Parnassiinae) Reveal Their Origin and Deep Diversification in West China
Source: Insects. 2022 Apr 23;13(5):406. doi: 10.3390/insects13050406 (PMC9142892; doi:10.3390/insects13050406)
Supplement: Supplementary file 1 [file insects-13-00406-s001.zip › Supplementary-Table-S1-S3.xlsx]

## Sheet: Table-S1
Table S1. Sample information of 12 Parnassius species and their populations used in this study
Species	Locality	Code	Geographic coordinates	Sample size	Haplotypes	Altitude
					(no. of individuals)	(m)
P. acdestis	Bayankalashan, Maduo, Qinghai	BY	N34.11, E97.66	5	H1(2), H2(2), H3(1)	4889
	Dieshan, Diebu, Gansu	DS	N34.27, E103.33	6	H4(3), H5(2), H6(1)	4417
	Guanggaishan, Diebu, Gansu	GGS	N34.30, E103.21	6	H4(4), H5(1), H6(1)	3928
	Xunhua, Haidong, Qinghai	XH	N35.84, E102.44	6	H7(6)	2191
	Linzhi, Xizang	LZ	N29.33, E93.11	1	H8(1)	5241
P. imperator	Bamishan, Yongjing, Gansu	BMS	N35.98, E103.52	4	H9(1), H10(1), H11(2)	2461
	Guanggaishan, Diebu, Gansu	GGS	N34.30, E103.21	1	H14(1)	3928
	Lajishan, Guide, Qinghai	LJS	N36.37, E101.45	1	H12(1)	3709
	Qingshashan, Hualong, Qinghai	QSS	N36.47, E102.09	2	H13(2)	2288
	Kajiaman, Hezuo, Gansu	KJM	N35.09, E102.91	6	H18(1), H19(2), H20(1), H21(1), H22(1)	2759
	Linzhi, Xizang	LZ	N29.33, E93.11	3	H16(2), H15(1)	5241
	Baimaxueshan, Deqin, Yunnan	YN	N28.24, E99.11	1	H17(1)	4309
P. cephalus	Bingchuan, Qilian, Qinghai	BC	N39.01, E98.89	6	H23(6)	4706
	Sunan, Qilian, Qinghai	SN	N38.61, E99.48	6	H26(1), H27(5)	4136
	Longkong, Qilian, Qinghai	LK	N38.09, E100.66	5	H24(3), H25(2)	4069
	Qilianshan, Qilian, Qinghai	QLS	N38.34, E99.09	5	H26(5)	4077
P. szechenyii	Dalijiashan, Xunhua, Qinghai	DLJS	N35.57, E102.74	12	H31(2), H32(3), H33(6), H35(1)	3717
	Qilianshan, Qilian, Qinghai	QLS	N38.34, E99.09	2	H34(2)	4077
P. glacialis	Yuntaishan, Lianyungang, Jiangsu	YTS	N34.71, E119.40	7	H36(7)	258
	Huangboyuan, Baoji, Shannxi	HBY	N33.73, E107.40	7	H37(4), H38(1), H39(2)	1374
	Xiaolongshan, Tianshui, Gansu	XLS	N34.85, E105.68	7	H37(4), H38(2), H39(1)	1327
	Langyashan, Chuzhou, Anhui	LYS	N32.28, E118.29	7	H40(2), H42(1), H43(4)	85
	Tianmushan, Zhejiang	TMS	N30.34, E119.45	4	H41(4)	649
P. stubbendorfi	Fushun, Liaoning	FS	N41.89, E123.91	3	H44(3)	93
	Jikehe, Heilongjiang	JKH	N47.01, E129.71	3	H45(2), H52(1)	568
	Qingshashan, Hualong, Qinghai	QSS	N36.47, E102.09	6	H46(3), H47(1), H48(1), H49(1)	2288
	Tonghua, Jilin	TH	N41.71, E125.95	6	H50(3), H51(3)	506
P. orleans	Bingchuan, Qilian, Qinghai	BC	N39.01, E98.89	12	H53(10), H54(2)	4706
	Longkong, Qilian, Qinghai	LK	N38.09, E100.69	1	H55(1)	3612
	Qingshashan, Hualong, Qinghai	QSS	N36.47, E102.09	5	H56(5)	2288
	Guanggaishan, Diebu, Gansu	GGS	N34.30, E103.21	6	H57(6)	3928
	Dalijiashan, Xiahe, Gansu	DLJS	N35.57, E102.74	6	H58(1), H59(5)	3717
P. simo	Bingchuan, Qilian, Qinghai	BC	N39.01, E98.89	3	H60(3)	4706
	Sunan, Qilian, Qinghai	SN	N38.61, E99.48	6	H61(1), H66(1), H67(1), H68(3)	4136
	Longkong, Qilian, Qinghai	LK	N38.09, E100.66	6	H64(2), H65(2), H66(2)	4069
	Elashan, Xinghai, Qinghai	ELS	N35.50, E99.51	6	H62(1), H63(1), H66(2), H72(2)	4465
	Dieshan, Diebu, Gansu	DS	N34.27, E103.33	3	H69(1), H70(2)	4417
	Guanggaishan, Diebu, Gansu	GGS	N34.30, E103.21	4	H70(2), H71(2)	3928
	Mayaxueshan, Gansu	MYXS	N37.09, E102.80	1	H71(1)	3758
P. epaphus	Bingchuan, Qilian, Qinghai	BC	N39.01, E98.89	7	H73(2), H75(5)	4706
	Sunan, Qilian, Qinghai	SN	N38.61, E99.48	6	H74(1), H75(5)	4136
	Longkong, Qilian, Qinghai	LK	N38.09, E100.66	6	H74(2), H75(2), H76(2)	4069
	Bayankalashan, Maduo, Qinghai	BY	N34.11, E97.66	8	H77(1), H80(1), H82(3), H83(3)	4889
	Guanggaishan, Diebu, Gansu	GGS	N34.30, E103.21	6	H79(3), H78(1), H81(1), H84(1)	3928
	Qilianshan, Qilian, Qinghai	QLS	N38.34, E99.09	3	H74(1), H75(2)	4077
P. nomion	Bamishan, Yongjing, Gansu	BMS	N35.98, E103.52	6	H85(1), H89(1), H90(1), H91(1), H87(2)	2461
	Kajiaman, Hezuo, Gansu	KJM	N35.09, E102.91	1	H86(1)	2759
	Guide, Gansu	GD	N36.03, E101.45	4	H92(4)	2246
	Wutaishan, Wutai, Shanxi	WTS	N38.98, E113.50	1	H93(1)	2402
	Xiaosanxia, Tianzhu, Gansu	XSX	N36.79, E102.70	1	H88(1)	2116
P. apollo	Tianshan, Fukang, Xinjiang	TS	N44.11, E88.07	2	H28(1), H29(1)	758
P. apollonius	Jiangjunshan, Shihezi, Xinjiang	JJS	N44.20, E86.09	1	H30(1)	621

## Sheet: Table-S2
Table S2. List of primers used for PCR amplification.
Segment	Primers	Sequences (5'- 3')
ND1	ND1-F	ACATGAATTGGAGCTCGACCAGT
	ND1-R	ACATGATCTGAGTTCAAACCGG
ND5	ND5-F	CCTGTTTCTGCTTTAGTTCA
	ND5-R	AATATDAGGTATAAATCATAT
COI	COI-F	GGTCAACAAATCATAAAGATATTG
	COI-R	TAAACTTCAGGGTGACCAAAAAAT

## Sheet: Table-S3
Table S3. Kimura 2-Parameter genetic distance among 45 Parnassius species in this study.
	P. acdestis	P. imperator	P. cephalus	P. szechenyii	P. glacialis	P. stubbendorfii	P. orleans	P. simo	P. epaphus	P. nomion	P. apollo	P. apollonius	P. bremeri	P. acco	P. actius	P. andreji	P. arcticus	P. ariadne	P. autocrator	P. boedromius	P. cardinal	P. charltonius	P. clodius	P. delphius	P. eversmanni	P hardwickii	P. hide	P. honrathi	P. inopinatus	P. loxias	P. maharaja	P. maximinus	P. mnemosyne	P. nordmanni	P. patricius	P. phoebus	P. schultei	P. simonius	P. smintheus	P. staudingeri	P. stenosemus	P. stoliczkanus	P. tenedius	P. tianschanicus	P. augustus
P. acdestis
P. imperator	0.058648
P. cephalus	0.0730911	0.0688444
P. szechenyii	0.0819034	0.073552	0.025009
P. glacialis	0.0742876	0.0764315	0.071513	0.071369
P. stubbendorfii	0.0724533	0.069825	0.0653876	0.0668802	0.0467363
P. orleans	0.0784922	0.0786783	0.0683545	0.0668425	0.066379	0.0558095
P. simo	0.0662034	0.0679277	0.0537416	0.0582602	0.0594214	0.0564111	0.0559386
P. epaphus	0.0751971	0.0771798	0.0612263	0.0663851	0.0703681	0.0681057	0.0650968	0.0537923
P. nomion	0.0755668	0.078676	0.0618039	0.0668249	0.0708173	0.0688754	0.0652035	0.0545808	0.00499607
P. apollo	0.0706808	0.0724895	0.0558568	0.0591817	0.064786	0.0617673	0.0658399	0.0535656	0.032078	0.0323275
P. apollonius	0.0721504	0.0727725	0.0519685	0.0602061	0.0694108	0.0653734	0.0632706	0.0527963	0.0399239	0.0394045	0.0403795
P. bremeri	0.0780242	0.079015	0.0630529	0.0664534	0.0711877	0.0672359	0.0695088	0.054246	0.0379647	0.038904	0.0290181	0.0466055
P. acco	0.0708643	0.0687591	0.0335764	0.0377532	0.0647381	0.0568125	0.0602707	0.0488639	0.0535472	0.0540835	0.0537357	0.0421327	0.0615002
P. actius	0.0714487	0.0747051	0.0603673	0.0642674	0.0684349	0.0631089	0.064316	0.0524038	0.0289746	0.030848	0.0309655	0.0404471	0.0370497	0.052485
P. andreji	0.0689667	0.0693551	0.0561395	0.0615934	0.0590609	0.0583595	0.0617827	0.0154813	0.0565367	0.0574083	0.0533475	0.053113	0.0581224	0.0519773	0.0530486
P. arcticus	0.076819	0.0847215	0.073265	0.0757942	0.0800594	0.0706196	0.0796475	0.0748815	0.0774349	0.077781	0.0746879	0.072876	0.0795824	0.0671468	0.0741019	0.0775132
P. ariadne	0.0766053	0.0796267	0.0692625	0.0738442	0.0587623	0.0488631	0.0573344	0.0519321	0.0603435	0.0611362	0.058777	0.0556613	0.0621202	0.0607378	0.0555471	0.0556613	0.0742416
P. autocrator	0.0545307	0.0568169	0.0664366	0.0688552	0.0692614	0.0662167	0.0762319	0.0657068	0.0725724	0.0742745	0.0707087	0.0689315	0.0773964	0.056795	0.066156	0.0662378	0.0765878	0.07339
P. boedromius	0.0687215	0.0692386	0.053559	0.058346	0.0631785	0.0615042	0.063427	0.0212594	0.0590255	0.0599023	0.053321	0.055581	0.063201	0.0457329	0.0555173	0.0200018	0.0761356	0.055684	0.0649033
P. cardinal	0.0738813	0.0771516	0.0659821	0.0726195	0.0808626	0.0756913	0.0761897	0.0659958	0.0708616	0.0720797	0.0686163	0.0724278	0.0766019	0.0687106	0.0670124	0.0679017	0.0862785	0.0783277	0.0737713	0.0697923
P. charltonius	0.052837	0.0485562	0.0651959	0.0703025	0.0745779	0.0688243	0.0707788	0.0637682	0.0725581	0.0738978	0.0682427	0.0683778	0.0729967	0.0607644	0.0701999	0.0638028	0.0761649	0.0769696	0.04054	0.0643869	0.0701302
P. clodius	0.0653177	0.0651184	0.0592865	0.0646757	0.0492405	0.0413972	0.0496103	0.0483095	0.052267	0.052381	0.0530913	0.0500732	0.0588831	0.0483769	0.0505686	0.0525852	0.0638028	0.0386591	0.0606419	0.0519336	0.0717931	0.0621515
P. delphius	0.061079	0.0694994	0.0624664	0.0674479	0.0665005	0.0682781	0.0685061	0.0584247	0.0645696	0.0646011	0.064117	0.0691945	0.070563	0.0590973	0.0618859	0.058267	0.0768694	0.0683242	0.0639286	0.0600679	0.0462974	0.0602635	0.0600679
P. eversmanni	0.0677958	0.0692002	0.0598506	0.0632811	0.0485873	0.0405415	0.044634	0.0475474	0.0561011	0.0567467	0.0561593	0.0531514	0.0594491	0.0495563	0.0536477	0.051894	0.067693	0.038072	0.0650148	0.0518757	0.0716926	0.0606643	0.0199722	0.0581224
P hardwickii	0.0885627	0.0881036	0.0784808	0.0758252	0.0805801	0.0779792	0.0819958	0.0709735	0.0778049	0.0768358	0.0721227	0.0775452	0.0762929	0.0743052	0.0748517	0.0716311	0.0853266	0.0774526	0.0866182	0.0728222	0.0890279	0.0826756	0.0747688	0.0773447	0.075362
P. hide	0.0709316	0.0723275	0.0629601	0.0653459	0.0755303	0.0710597	0.0702776	0.0557581	0.0605376	0.061254	0.0650929	0.0639013	0.065954	0.0648074	0.0612634	0.0594742	0.0767792	0.0644291	0.0652069	0.0607921	0.0487188	0.0713096	0.0626276	0.050591	0.0638499	0.0787167
P. honrathi	0.0761008	0.077608	0.0668639	0.0722367	0.0747404	0.0682707	0.0748541	0.059328	0.0478669	0.0487075	0.0459957	0.0429812	0.0499169	0.0639863	0.047982	0.0632254	0.0829348	0.0620055	0.076006	0.0631554	0.0790865	0.0788681	0.0569591	0.0703036	0.0594491	0.0816726	0.0697923
P. inopinatus	0.056811	0.0507217	0.0652996	0.0700805	0.0706079	0.0662097	0.0671152	0.0578013	0.0683906	0.0693466	0.0640363	0.0638259	0.0696422	0.0607921	0.0643869	0.0606419	0.0755227	0.0723603	0.0437201	0.060581	0.0674174	0.0193969	0.0582403	0.0596467	0.0581224	0.0813426	0.0667537	0.0761952
P. loxias	0.0572298	0.0561153	0.0679455	0.0693085	0.0719354	0.0598889	0.072108	0.0641222	0.070046	0.0718886	0.0688554	0.0684063	0.0749125	0.0632773	0.0688234	0.0662935	0.0780981	0.0650148	0.0321649	0.0675372	0.0674174	0.0424757	0.0587837	0.0615318	0.0580469	0.0853844	0.0601454	0.0727969	0.0444461
P. maharaja	0.0833051	0.0675888	0.0286078	0.0382752	0.0698444	0.0642211	0.0657516	0.0596056	0.0637847	0.0647761	0.0584569	0.057709	0.0666812	0.0375803	0.0626544	0.0606205	0.0775132	0.06967	0.0707703	0.0580469	0.0704246	0.0722972	0.0563453	0.0711953	0.05819	0.0821121	0.0698255	0.0672736	0.0709382	0.068209
P. maximinus	0.0631325	0.0723908	0.0650226	0.0673798	0.0689909	0.0688772	0.0671153	0.0581285	0.063643	0.0632427	0.0640745	0.0671468	0.0704917	0.0577392	0.0618455	0.0589106	0.0768082	0.0695897	0.0645263	0.0607122	0.0487558	0.0608505	0.0587403	0.00542479	0.0580825	0.0786393	0.0505175	0.0709109	0.0589391	0.0608208	0.0724632
P. mnemosyne	0.0766695	0.0776613	0.0653789	0.0666243	0.0529223	0.0441432	0.0543557	0.0500289	0.0574056	0.0580012	0.0559097	0.0543543	0.0613581	0.0562974	0.0536609	0.0524681	0.0728485	0.034547	0.0643154	0.0549671	0.074823	0.070996	0.0410594	0.0682748	0.0404264	0.0799877	0.066336	0.0632508	0.0664611	0.0650148	0.0657796	0.0682299
P. nordmanni	0.0767268	0.0768705	0.0675918	0.0758027	0.0652499	0.0575603	0.0586457	0.0609464	0.0671946	0.0673843	0.0638168	0.0632773	0.0692291	0.0635274	0.06573	0.0639863	0.0755851	0.0509848	0.0729342	0.0652656	0.0853107	0.0672736	0.0457035	0.0704246	0.0456672	0.0820811	0.0710581	0.0698953	0.067308	0.0704246	0.0705268	0.0730297	0.0546214
P. patricius	0.0625185	0.0651219	0.06227	0.0646757	0.0671537	0.0675441	0.0659279	0.0566492	0.0607782	0.0632976	0.061535	0.0646406	0.0672403	0.0584491	0.058683	0.0588567	0.0762593	0.0644518	0.0645814	0.0613581	0.0449703	0.0622172	0.0556396	0.0223034	0.0562537	0.0772975	0.0417455	0.0703619	0.0583534	0.0570106	0.067208	0.0234341	0.0656637	0.0711594
P. phoebus	0.0746497	0.0759259	0.0598028	0.0639514	0.0678896	0.0639455	0.0662092	0.0515063	0.0361261	0.03706	0.0266434	0.0459812	0.00379198	0.0595557	0.0352234	0.0562141	0.0775452	0.0588831	0.0740537	0.0599792	0.0732106	0.0723282	0.055684	0.0672403	0.0562537	0.0729342	0.0633335	0.0480153	0.0676675	0.0715739	0.063394	0.0671769	0.059425	0.0672403	0.0639569
P. schultei	0.0687057	0.0640693	0.0388769	0.0402804	0.0613394	0.0599319	0.0628331	0.0507515	0.055797	0.0569095	0.052244	0.0459298	0.0564831	0.0300608	0.051955	0.0514189	0.0698255	0.0620607	0.0620326	0.0507199	0.0669113	0.0615644	0.0515576	0.0625646	0.0514714	0.0744088	0.0622871	0.0569591	0.0551467	0.0588831	0.0424757	0.0631399	0.0582403	0.070217	0.0605899	0.0558418
P. simonius	0.0688575	0.0689569	0.0545994	0.0593838	0.063388	0.0597433	0.0597768	0.0211576	0.0565181	0.0574594	0.0511654	0.0530954	0.0587837	0.0494888	0.0555471	0.0183052	0.0755227	0.053194	0.0668696	0.0177166	0.0692648	0.0631777	0.0476394	0.0575502	0.0488259	0.0696154	0.0569844	0.0593801	0.0612634	0.0624343	0.0580825	0.0569118	0.0518585	0.0614697	0.0569118	0.0568687	0.0513942
P. smintheus	0.0766369	0.0790825	0.0617178	0.0672126	0.0719894	0.0665412	0.0694769	0.0554899	0.0391648	0.0401072	0.0278113	0.0490877	0.00763408	0.0614697	0.0394742	0.0581019	0.079548	0.063394	0.0780425	0.0618859	0.0766454	0.0756519	0.0588567	0.0711953	0.059425	0.0776125	0.0685646	0.0518707	0.0722672	0.0755533	0.0653285	0.0711245	0.0613328	0.0691945	0.0678686	0.00488115	0.0577392	0.0587615
P. staudingeri	0.0695317	0.0765921	0.0658426	0.0697961	0.078161	0.0737433	0.0731972	0.0625161	0.0671059	0.0688992	0.0666521	0.0690971	0.0725372	0.0680444	0.0663588	0.0639569	0.0788042	0.0689564	0.0717585	0.0691285	0.0247286	0.0713911	0.0671468	0.0462974	0.069699	0.0868628	0.0443126	0.0777218	0.0660915	0.0628043	0.0716926	0.0462263	0.0688633	0.0825275	0.0393898	0.0691945	0.066246	0.0639863	0.0725758
P. stenosemus	0.0698658	0.0738843	0.0638158	0.0730676	0.0787854	0.0722863	0.0787556	0.0634724	0.0633446	0.0645739	0.0644189	0.0664611	0.0698599	0.0633049	0.060581	0.0657542	0.0812422	0.070791	0.065806	0.065035	0.0437523	0.0673799	0.0631343	0.051155	0.0682748	0.0882527	0.0423368	0.0716613	0.0634586	0.0608505	0.0729649	0.051084	0.0674868	0.0755533	0.0460365	0.0678686	0.0654309	0.0638259	0.0718287	0.0431287
P. stoliczkanus	0.0750192	0.0745761	0.0629601	0.0724671	0.0821665	0.0756299	0.0805177	0.0666382	0.0664429	0.0680912	0.0689446	0.0703619	0.0745622	0.0692291	0.0696422	0.0690376	0.0819684	0.0781276	0.071521	0.068299	0.0492816	0.0710908	0.0670371	0.0524347	0.0696422	0.0882527	0.0441418	0.0776478	0.0684664	0.0664893	0.0709665	0.0536433	0.0720282	0.0781898	0.0504479	0.0725372	0.0700884	0.0670898	0.0738464	0.0517573	0.0240178
P. tenedius	0.0780917	0.0880352	0.0769317	0.0763786	0.0773767	0.0733259	0.0768736	0.0725625	0.0747754	0.0748959	0.0743767	0.0701999	0.079548	0.0677196	0.0740313	0.0747434	0.0170726	0.0736027	0.0791661	0.0747191	0.0881144	0.080749	0.0612855	0.0813996	0.0651524	0.0907079	0.0806383	0.0822119	0.0807197	0.0813426	0.0781581	0.0799877	0.0708847	0.075687	0.0780698	0.0775132	0.071725	0.0741019	0.0801954	0.0806383	0.0817816	0.0858846
P. tianschanicus	0.0715653	0.0749241	0.056259	0.0574726	0.0614448	0.0603566	0.058351	0.0476013	0.0253771	0.0257902	0.0249023	0.0374252	0.026366	0.051955	0.0228683	0.0493812	0.071521	0.0469221	0.0700949	0.0543362	0.0704576	0.0656847	0.0451051	0.0607122	0.0469096	0.0669887	0.0600441	0.040032	0.0631141	0.0656249	0.0608505	0.0600214	0.0506424	0.0588313	0.0568687	0.025777	0.0526575	0.0499876	0.0287131	0.0664893	0.0619795	0.0691285	0.0702242
P. augustus	0.0544402	0.042112	0.065863	0.0686672	0.0726277	0.0678773	0.0715184	0.0646727	0.0689376	0.0703128	0.0698343	0.071711	0.0735901	0.0663314	0.074138	0.0657021	0.081696	0.0735305	0.0537263	0.0673787	0.0711313	0.0472097	0.0619597	0.0596551	0.0675088	0.0754616	0.0681878	0.0713285	0.0471773	0.0514058	0.0668251	0.0602667	0.0735744	0.0711847	0.0579319	0.0652189	0.0723463	0.0686087	0.0741665	0.0696405	0.0702698	0.0645326	0.0790722	0.069882
